# Supplementary material for: Widespread Reassortment Shapes the Evolution and Epidemiology of Bluetongue Virus following European Invasion
Source: PLoS Pathog. 2015 Aug 7;11(8):e1005056. doi: 10.1371/journal.ppat.1005056 (PMC4529188; doi:10.1371/journal.ppat.1005056)
Supplement: S1 Table — (XLSX) [file ppat.1005056.s007.xlsx]

## Sheet: Sheet1
serotype	topotype	taxa_name	sample_name	unique_no	sample_type	year	month	country	country_code	place	dom_vector	species_sampled	symptoms	tissue	passage_no	passage_ history	passage_cells	vaccine_use	Seg-1	Seg-2	Seg-3	Seg-4	Seg-5	Seg-6	Seg-7	Seg-8	Seg-9	Seg-10	Seq_method	Pub_reference	comments
1	eastern	1AUS CSIRO156	AUS1979	CSIRO156	non-Eur field	1979	06	Australia	AUS	Beatrice Hill-Coastal Plains Research Station-Northen Territory	C.brevitarsis	cattle	no	blood	14	BHK1PPV3BHK3V4BHK2BSR1	Mammalian	none	JN881985	JN881986	JN881987	JN881988	JN881989	JN881990	JN881991	JN881992	JN881993	JN881994	Illumina	22514341
1	eastern	1CHINA SZ97-01	CHI1997	SZ97-01	non-Eur field	1997	06	China	CHI	Yunnan	C.imicola	sheep	yes	blood	NA	NA	NA	NA	JN848759	JN848760	JN848761	JN848762	JN848763	JN848764	JN848765	JN848766	JN848767	JN848768	Sanger	22205723
1	eastern	1GRE2001-01	GRE 2001/01	01	field	2001	10	Greece	GRE	Agiasos-Achladeri-Lesvos	C.imicola	sheep	dead	spleen	05	BHK5	Mammalian	none	KP820885	KP821005	KP821127	KP821247	KP821367	KP821487	KP821609	KP821729	KP821850	KP821970	Sanger	this study
1	eastern	1GRE2001-06	GRE 2001/06	06	field	2001	12	Greece	GRE	Smiksi-Grevena	C.obsoletus	sheep	dead	spleen	10	BHK10	Mammalian	none	KP820886	KP821006	KP821128	KP821248	KP821368	KP821488	KP821610	KP821730	KP821851	KP821971	Sanger	this study
1	eastern	1GRE2001-10	GRE 2001/10	10	field	2001	11	Greece	GRE	Potamia-Paramithia-Thesprotia	C.obsoletus	sheep	dead	spleen	08	E1BHK7	Mammalian	none	KP820887	KP821007	KP821129	KP821249	KP821369	KP821489	KP821611	KP821731	KP821852	KP821972	Sanger	this study
1	eastern	1IND1992-01	IND1992/01	01	non-Eur field	1992	03	India	IND	Avikanagar-Rajasthan	C.imicola	sheep	yes	blood	NA	BHK?	Mammalian	modified live	JQ282770	AJ585111	JQ282771	JQ282772	JQ282773	AJ586659	JQ282774	JQ282775	JQ282776	JQ282777	Sanger	22457532
1	western	1ALG2006-01	ALG 2006/01	01	non-Eur field	2006	08	Algeria	ALG	Berrouaghia-Media	C.imicola	sheep	dead	spleen	03	E1BHK2	Mammalian	modified live	KP820875	KP820995	KP821117	KP821237	KP821357	KP821477	KP821599	KP821719	KP821840	KP821960	Sanger	this study
1	western	1ALG2006-04	ALG 2006/04	04	non-Eur field	2006	08	Algeria	ALG	Berrouaghia-Media	C.imicola	sheep	yes	blood	03	KC3	Culicoides	modified live	KP820876	KP820996	KP821118	KP821238	KP821358	KP821478	KP821600	KP821720	KP821841	KP821961	Sanger	this study
1	western	1ALG2008-10	ALG 2008/10	10	non-Eur field	2008	11	Algeria	ALG	Laghouat-Dakhla	C.imicola	sheep	dead	blood	02	KC1BHK1	Culicoides-Mammalian	modified live	KP820877	KP820997	KP821119	KP821239	KP821359	KP821479	KP821601	KP821721	KP821842	KP821962	Sanger	this study
1	western	1CAR1982-01	CAR1982/01	01	non-Eur field	1982	10	Cameroon	CAR	Cameroon	C.imicola	sheep	dead	NA	04	E1BHK3	Mammalian	modified live	KP820878	KP820998	KP821120	KP821240	KP821360	KP821480	KP821602	KP821722	KP821843	KP821963	Sanger	this study
1	western	1FRA2007-18	FRA 2007/18	18	field	2007	11	France	FRA	Sare- Labourd-Pyrénées-Atlantiques-Aquitaine	C.obsoletus	sheep	dead	spleen	05	E1BHK4	Mammalian	inactivated	JX861488	JX861489	JX861490	JX861491	JX861492	JX861493	JX861494	JX861495	JX861496	JX861487	Sanger	23097432	non vaccinated sheep
1	western	1FRA2008-21	FRA 2008/21	21	field	2008	07	France	FRA	Beyrie-en-Béarn- Pyrenees Atlantiques-Aquitaine	C.obsoletus	cattle	NA	blood	06	E1BHK5	Mammalian	inactivated	KP820879	KP820999	KP821121	KP821241	KP821361	KP821481	KP821603	KP821723	KP821844	KP821964	Sanger	this study	non vaccinated sheep
1	western	1FRA2008-22	FRA 2008/22	22	field	2008	08	France	FRA	Pinderes-Lot et Garonne-Aquitaine	C.obsoletus	sheep	NA	blood	05	E1BHK4	Mammalian	inactivated	KP820880	KP821000	KP821122	KP821242	KP821362	KP821482	KP821604	KP821724	KP821845	KP821965	Sanger	this study	non vaccinated sheep
1	western	1FRA2008-23	FRA 2008/23	23	field	2008	09	France	FRA	Faurilles-Dordogne-Aquitaine	C.obsoletus	cattle	NA	blood	04	E1BHK3	Mammalian	inactivated	KP820881	KP821001	KP821123	KP821243	KP821363	KP821483	KP821605	KP821725	KP821846	KP821966	Sanger	this study	non vaccinated sheep
1	western	1FRA2008-24	FRA 2008/24	24	field	2008	09	France	FRA	Bardigues-Tarn-et-Garonne, Midi-Pyrenees	C.obsoletus	cattle	NA	blood	04	E1BHK3	Mammalian	inactivated	JX861498	JX861499	JX861500	JX861501	JX861502	JX861503	JX861504	JX861505	JX861506	JX861497	Sanger	23097432	non vaccinated sheep
1	western	1FRA2008-25	FRA 2008/25	25	field	2008	08	France	FRA	Pouylebon-Gascony-Midi-Pyrenees	C.obsoletus	cattle	yes	blood	04	E1BHK3	Mammalian	inactivated	KP820882	KP821002	KP821124	KP821244	KP821364	KP821484	KP821606	KP821726	KP821847	KP821967	Sanger	this study	non vaccinated sheep
1	western	1FRA2008-26	FRA 2008/26	26	field	2008	10	France	FRA	Camaret sur mer-Finistère-Brittany	C.obsoletus	cattle	yes	blood	04	E1BHK3	Mammalian	inactivated	KP820883	KP821003	KP821125	KP821245	KP821365	KP821485	KP821607	KP821727	KP821848	KP821968	Sanger	this study	non vaccinated sheep
1	western	1GIB2007-06	GIB 2007/06	06	field	2007	10	Gibraltar	GIB	Gibraltar	C.imicola	sheep	yes	blood	02	KC2	Culicoides	inactivated	KP820884	KP821004	KP821126	KP821246	KP821366	KP821486	KP821608	KP821728	KP821849	KP821969	Sanger	this study
1	western	1LIB2007-06	LIB 2007/06	06	non-Eur field	2007	08	Libya	LIB	Green Mountain	C.imicola	sheep	dead	blood	02	KC1BHK1	Culicoides-Mammalian	NA	KP820888	KP821008	KP821130	KP821250	KP821370	KP821490	KP821612	KP821732	KP821853	KP821973	Sanger	this study
1	western	1MOR2006-06	MOR2006/06	06	non-Eur field	2006	10	Morocco	MOR	Guenfouda-Oujda	C.imicola	sheep	dead	blood	07	E1BSR4BHK2	Mammalian	modified live	KP820889	KP821009	KP821131	KP821251	KP821371	KP821491	KP821613	KP821733	KP821854	KP821974	Sanger	this study
1	western	1MOR2007-01	MOR 2007/01	01	non-Eur field	2007	07	Morocco	MOR	Khouribga	C.imicola	sheep	yes	blood	01	KC1	Culicoides	modified live	KP820890	KP821010	KP821132	KP821252	KP821372	KP821492	KP821614	KP821734	KP821855	KP821975	Sanger	this study
1	western	1MOR2007-02	MOR 2007/02	02	non-Eur field	2007	07	Morocco	MOR	Settat	C.imicola	sheep	yes	blood	01	KC1	Culicoides	modified live	KP820891	KP821011	KP821133	KP821253	KP821373	KP821493	KP821615	KP821735	KP821856	KP821976	Sanger	this study
1	western	1MOR2007-03	MOR 2007/03	03	non-Eur field	2007	07	Morocco	MOR	Rabat	C.imicola	sheep	yes	blood	01	KC1	Culicoides	modified live	KP820892	KP821012	KP821134	KP821254	KP821374	KP821494	KP821616	KP821736	KP821857	KP821977	Sanger	this study
1	western	1MOR2007-04	MOR 2007/04	04	non-Eur field	2007	07	Morocco	MOR	Kenitra	C.imicola	sheep	yes	blood	01	KC1	Culicoides	modified live	KP820893	KP821013	KP821135	KP821255	KP821375	KP821495	KP821617	KP821737	KP821858	KP821978	Sanger	this study
1	western	1MOR2009-01	MOR 2009/01	01	non-Eur field	2009	09	Morocco	MOR	Fes	C.imicola	sheep	dead	blood	01	KC1	Culicoides	modified live	KP820894	KP821014	KP821136	KP821256	KP821376	KP821496	KP821618	KP821738	KP821859	KP821979	Sanger	this study
1	western	1MOR2009-04	MOR 2009/04	04	non-Eur field	2009	09	Morocco	MOR	Fes	C.imicola	sheep	dead	blood	01	KC1	Culicoides	modified live	KP820895	KP821015	KP821137	KP821257	KP821377	KP821497	KP821619	KP821739	KP821860	KP821980	Sanger	this study
1	western	1MOR2009-06	MOR 2009/06	06	non-Eur field	2009	09	Morocco	MOR	Marrakesh	C.imicola	sheep	dead	blood	01	KC1	Culicoides	modified live	KP820896	KP821016	KP821138	KP821258	KP821378	KP821498	KP821620	KP821740	KP821861	KP821981	Sanger	this study
1	western	1RSArrrr-01	1 RSArrrr/01	RSA REF	REF	1958	06	Republic of South Africa	RSA	Natal	C.imicola	sheep	yes	NA	NA	V?C636?KC?E2BHK9	Culicoides-Mammalian	modified live	FJ969719	FJ969720	FJ969721	FJ969722	FJ969724	FJ969723	FJ969725	FJ969726	FJ969727	FJ969728	Sanger	18562540	Strain:Biggarsberg
1	western	1RSAvvvv-01	1 RSAvvvv/01	RSA VAC	VAC	1958	06	Republic of South Africa	RSA	Natal	C.imicola	sheep	yes	NA	60	E50P3BHK7	Mammalian	modified live	KP820897	KP821017	KP821139	KP821259	KP821379	KP821499	KP821621	KP821741	KP821862	KP821982	Sanger	this study	Strain:Biggarsberg
1	western	1SPA2007-04	SPA 2007/04	04	field	2007	06	Spain	SPA	Cordoba	C.imicola	cattle	NA	blood	06	E1C636-1BHK4	Culicoides-Mammalian	both	KP820898	KP821018	KP821140	KP821260	KP821380	KP821500	KP821622	KP821742	KP821863	KP821983	Sanger	this study
1	western	1SPA2007-05	SPA 2007/05	05	field	2007	06	Spain	SPA	Pias Vasco	C.obsoletus	cattle	NA	blood	05	E1C636-1BHK3	Culicoides-Mammalian	inactivated	KP820899	KP821019	KP821141	KP821261	KP821381	KP821501	KP821623	KP821743	KP821864	KP821984	Sanger	this study
1	western	1SPA2008-01	SPA 2008/01	01	field	2008	06	Spain	SPA	Asturias	C.obsoletus	sheep	yes	blood	06	E1C636-1BHK4	Culicoides-Mammalian	inactivated	KP820900	KP821020	KP821142	KP821262	KP821382	KP821502	KP821624	KP821744	KP821865	KP821985	Sanger	this study
1	western	1SPA2009-01	SPA 2009/01	01	field	2009	06	Spain	SPA	Galicia	C.obsoletus	cattle	NA	blood	07	E1C636-1BHK5	Culicoides-Mammalian	inactivated	KP820901	KP821021	KP821143	KP821263	KP821383	KP821503	KP821625	KP821745	KP821866	KP821986	Sanger	this study
1	western	1SUD1987-01	SUD 1987/01	01	non-Eur field	1987	04	Sudan	SUD	Sudan	C.imicola	NA	NA	NA	07	E2BHK2PP1BHK2	Mammalian	modified live	KP820902	KP821022	KP821144	KP821264	KP821384	KP821504	KP821626	KP821746	KP821867	KP821987	Sanger	this study
1	western	1TUN2007-01	TUN 2007/01	01	non-Eur field	2007	09	Tunisia	TUN	Tunisia	C.imicola	sheep	yes	blood	01	KC1	Culicoides	both	KP820903	KP821023	KP821145	KP821265	KP821385	KP821505	KP821627	KP821747	KP821868	KP821988	Sanger	this study
2	eastern	2AUS Cooktown 2010	AUS2010	Cooktown	non-Eur field	2010	06	Australia	AUS	Cooktown-Queensland	C.brevitarsis	cattle	no	blood	NA	NA	NA	none	JQ240321	JQ240322	JQ240323	JQ240324	JQ240325	JQ240326	JQ240327	JQ240328	JQ240329	JQ240330	Illumina	22514341
2	eastern	2AUS v7291 2008	AUS2008	DPP7291	non-Eur field	2008	06	Australia	AUS	Douglas Daly-Northen Territory	C.brevitarsis	cattle	no	blood	03	BSR3	Mammalian	none	JQ086241	JQ086242	JQ086243	JQ086244	JQ086245	JQ086246	JQ086247	JQ086248	JQ086249	JQ086250	Illumina	22514341
2	eastern	2IND1982-01	IND1982/01	01	non-Eur field	1982	03	India	IND	NA	C.imicola	NA	NA	NA	05	E2BHK3	Mammalian	modified live	JQ713557	AJ585152	JQ713558	JQ713559	JQ713560	AJ586675	JQ713561	AM900382	JQ713562	JQ713563	Sanger	22532533
2	eastern	2TAIWAN strain KM	TWN	KM	non-Eur field	2003	05	Taiwan	TWN	Kinmen island	Culicoides	goat	no	blood	03	E1BHK2	Mammalian	NA	AY493686	AY493687	AY493688	AY493689	AY462225	AY493690	AY493692	AY493684	AY493691	AY493685	Sanger	20855174
2	western	2FRA2001-01	FRA 2001/01	01	field	2001	07	France	FRA	Corsica	C.imicola	NA	NA	NA	06	V1BHK5	Mammalian	both	KP820904	KP821024	KP821146	KP821266	KP821386	KP821506	KP821628	KP821748	KP821869	KP821989	Sanger	this study
2	western	2FRA2001-03	FRA 2001/03	03	field	2001	09	France	FRA	Corsica	C.imicola	sheep	yes	blood	03	BHK3	Mammalian	both	KP820905	KP821025	KP821147	KP821267	KP821387	KP821507	KP821629	KP821749	KP821870	KP821990	Sanger	this study
2	western	2FRA2001-06	FRA 2001/06	06	field	2001	09	France	FRA	Corsica	C.imicola	sheep	yes	blood	03	E1BHK2	Mammalian	both	KP820906	KP821026	KP821148	KP821268	KP821388	KP821508	KP821630	KP821750	KP821871	KP821991	Sanger	this study
2	western	2IND2003-02	IND2003/02	02	non-Eur field	2003	06	India	IND	Tiruneveli-Tamil Nadu	C.imicola	sheep	yes	NA	08	BHK5E1BHK2	Mammalian	modified live	JQ681257	JQ681258	JQ681259	JQ681260	JQ681261	AJ783905	JQ681262	JQ681263	JQ681264	JQ681265	Sanger	22492927
2	western	2ISR2001-17	ISR 2001/17	17	non-Eur field	2001	02	Israel	ISR	Yokneam	C.imicola	sheep	dead	NA	06	E1BHK5	Mammalian	modified live	KP820907	KP821027	KP821149	KP821269	KP821389	KP821509	KP821631	KP821751	KP821872	KP821992	Sanger	this study
2	western	2ITL2002-02	ITL 2002/02	02	field	2002	07	Italy	ITL	Novara di Sicilia-Sicily	C.imicola	C.pulicaris	NA	C.pulicaris	06	E1BHK5	Mammalian	both	KP820908	KP821028	KP821150	KP821270	KP821390	KP821510	KP821632	KP821752	KP821873	KP821993	Sanger	this study
2	western	2ITL2002-07	ITL 2002/07	07	field	2002	07	Italy	ITL	S.Angelo di Brolo-Sicily	C.imicola	sheep	dead	spleen	08	E1BHK7	Mammalian	both	KP820909	KP821029	KP821151	KP821271	KP821391	KP821511	KP821633	KP821753	KP821874	KP821994	Sanger	this study
2	western	2RSArrrr-02	2 RSArrrr/02	RSA REF	REF	1959	06	Republic of South Africa	RSA	Transvaal	C.imicola	sheep	yes	NA	09	E2BHK7	Mammalian	modified live	KP820910	KP821030	KP821152	KP821272	KP821392	KP821512	KP821634	KP821754	KP821944	KP821995	Sanger	this study	Strain:22/59H
2	western	2RSAvvvv-02	2 RSAvvvv/02	RSA VAC	VAC	1958	06	Republic of South Africa	RSA	RSA	C.imicola	sheep	yes	NA	58	E50 P3 BHK5	Mammalian	modified live	KP820911	KP821031	KP821153	KP821273	KP821393	KP821513	KP821635	KP821755	KP821875	KP821996	Sanger	this study	Strain:Vryheid/5036
2	western	2SAD2001-01	SAD 2001/01	01	field	2001	12	Italy	ITL	Sardinia	C.imicola	sheep	dead	NA	03	E1BHK2	Mammalian	both	KP820912	KP821032	KP821154	KP821274	KP821394	KP821514	KP821636	KP821756	KP821876	KP821997	Sanger	this study
2	western	2SAD2001-03	SAD 2001/03	03	field	2001	12	Italy	ITL	Sardinia	C.imicola	sheep	dead	NA	04	E1BHK3	Mammalian	both	KP820913	KP821033	KP821155	KP821275	KP821395	KP821515	KP821637	KP821757	KP821877	KP821998	Sanger	this study
2	western	2SAD2002-02	SAD 2002/02	02	field	2002	01	Italy	ITL	Sardinia	C.imicola	sheep	dead	blood	04	E1BHK3	Mammalian	both	KP820914	KP821034	KP821156	KP821276	KP821396	KP821516	KP821638	KP821758	KP821878	KP821999	Sanger	this study
2	western	2SPA2005-01	SPA 2005/01	01	field	2005	07	Spain	SPA	NA	NA	cattle	no	blood	03	E1BHK2	Mammalian	both	KP820915	KP821035	KP821157	KP821277	KP821397	KP821517	KP821639	KP821759	KP821879	KP822000	Sanger	this study
2	western	2SUD1983-05	SUD 1983/05	05	non-Eur field	1983	10	Sudan	SUD	Nyala	C.imicola	C.imicola	Culicoides	Culicoides	08	LD3BHK5	Mammalian	modified live	KP820916	KP821036	KP821158	KP821278	KP821398	KP821518	KP821640	KP821760	KP821880	KP822001	Sanger	this study
2	western	2TUN2000-01	TUN 2000/01	01	non-Eur field	2000	02	Tunisia	TUN	Tunisia	C.imicola	NA	NA	NA	06	E1BHK5	Mammalian	modified live	KP820917	KP821037	KP821159	KP821279	KP821399	KP821519	KP821641	KP821761	KP821881	KP822002	Sanger	this study
2	western	BTV-2IT(L)	BTV-2IT(L)	2IT(L)	field	2000	06	Italy	ITL	Sardinia	C.imicola	sheep	dead	spleen	05	E1V1BHK3BSR1	Mammalian	both	JN255862	JN255863	JN255864	JN255865	JN255866	JN255867	JN255868	JN255869	JN255870	JN255871	454	21865388
2	western	BTV-2RSA(vacc)	BTV-2RSA(vacc)	2RSA(vacc)	VAC	1959	06	Republic of South Africa	RSA	RSA	C.imicola	sheep	yes	NA	59	E50 P3 BHK5BSR1	Mammalian	modified live	JN255932	JN255933	JN255934	JN255935	JN255936	JN255937	JN255938	JN255939	JN255940	JN255941	454	21865388
2	western	BTV-2RSA(WT)	BTV-2RSA(WT)	2RSA(WT)	REF	1959	06	Republic of South Africa	RSA	Transvaal	C.imicola	sheep	yes	NA	13	E2BHK4V6BSR1	Mammalian	modified live	JN255922	JN255923	JN255924	JN255925	JN255926	JN255927	JN255928	JN255929	JN255930	JN255931	454	21865388
3	eastern	3AUS DPP973	AUS1986	DPP973	non-Eur field	1986	06	Australia	AUS	Beatrice Hill-Coastal Plains Research Station-Northen Territory	C.brevitarsis	cattle	no	blood	08	E1S2E1BHK4	Mammalian	none	JQ086281	JQ086282	JQ086283	JQ086284	JQ086285	JQ086286	JQ086287	JQ086288	JQ086289	JQ086290	Illumina	22514341
3	eastern	3IND2003-08	IND2003/08	08	non-Eur field	2003	06	India	IND	NA	C.imicola	NA	NA	NA	NA	BHK?	Mammalian	modified live	JQ771813	JQ771814	JQ771815	JQ771816	JQ771817	JQ771818	JQ771819	JQ771820	JQ771821	JQ771822	Sanger	22570246
3	western	3CYP1958-01	CYP 1958/01	01	field	1958	03	Cyprus	CYP	Cyprus	C.imicola	NA	NA	NA	NA	BHK?	Mammalian	NA	KP820918	KP821038	KP821160	KP821280	KP821400	KP821520	KP821642	KP821762	KP821882	KP822003	Sanger	this study
3	western	3RSArrrr-03	3 RSArrrr/03	RSA REF	REF	1943	06	Cyprus	CYP	Larnaca	C.imicola	sheep	yes	NA	07	E1BHK6	Mammalian	NA	KP820919	KP821039	KP821161	KP821281	KP821401	KP821521	KP821643	KP821763	KP821883	KP822004	Sanger	this study
4	eastern	4CHINA YTS-4	CHI1996	YTS-4	non-Eur field	1996	09	China	CHI	Mangshi-Dehong District-Yunnan Province	C.imicola	cattle	no	blood	06	E1C6/36-1BHK4	Insect-Mammalian	NA	JX560413	JX560414	JX560415	JX560416	JX560417	JX560418	JX560419	JX560420	JX560421	JX560422	Illumina	23118453
4	western	4CYP1969-01	CYP 1969/01	01	field	1969	06	Cyprus	CYP	NA	C.imicola	cattle	NA	blood	08	BHK8	Mammalian	NA	KP820920	KP821040	KP821162	KP821282	KP821402	KP821522	KP821644	KP821764	KP821884	KP822005	Sanger	this study
4	western	4CYP2004-03	CYP 2004/03	03	field	2004	02	Cyprus	CYP	Ammochostos	C.imicola	sheep	dead	spleen	07	CPAE1BHK6	Mammalian	NA	KP820921	KP821041	KP821163	KP821283	KP821403	KP821523	KP821645	KP821765	KP821885	KP822006	Sanger	this study
4	western	4CYP2011-01	CYP 2011/01	01	field	2011	10	Cyprus	CYP	Poli Chrysochous-Paphos	C.imicola	sheep	yes	blood	01	KC1	Culicoides	NA	KP820922	KP821042	KP821164	KP821284	KP821404	KP821524	KP821646	KP821766	KP821886	KP822007	Sanger	this study
4	western	4CYP2011-02	CYP 2011/02	02	field	2011	10	Cyprus	CYP	Poli Chrysochous-Paphos	C.imicola	sheep	yes	blood	01	KC1	Culicoides	NA	KP820923	KP821043	KP821165	KP821285	KP821405	KP821525	KP821647	KP821767	KP821887	KP822008	Sanger	this study
4	western	4CYP2011-03	CYP 2011/03	03	field	2011	10	Cyprus	CYP	Poli Chrysochous-Paphos	C.imicola	sheep	yes	blood	01	KC1	Culicoides	NA	KP820924	KP821044	KP821166	KP821286	KP821406	KP821526	KP821648	KP821768	KP821888	KP822009	Sanger	this study
4	western	4CYP2011-04	CYP 2011/04	04	field	2011	10	Cyprus	CYP	Poli Chrysochous-Paphos	C.imicola	sheep	yes	blood	01	KC1	Culicoides	NA	KP820925	KP821045	KP821167	KP821287	KP821407	KP821527	KP821649	KP821769	KP821889	KP822010	Sanger	this study
4	western	4CYP2011-05	CYP 2011/05	05	field	2011	10	Cyprus	CYP	Poli Chrysochous-Paphos	C.imicola	sheep	yes	blood	01	KC1	Culicoides	NA	KP820926	KP821046	KP821168	KP821288	KP821408	KP821528	KP821650	KP821770	KP821890	KP822011	Sanger	this study
4	western	4EGY1977-01	EGY 1977/01	01	non-Eur field	1977	06	Egypt	EGY	NA	C.imicola	NA	NA	NA	NA	E?BHK?	Mammalian	modified live	KP820927	KP821047	KP821169	KP821289	KP821409	KP821529	KP821651	KP821771	KP821891	KP822012	Sanger	this study
4	western	4FRA2003-01	FRA 2003/01	01	field	2003	06	France	FRA	Corsica	C.imicola	NA	NA	NA	04	E1BHK3	Mammalian	both	KP820928	KP821048	KP821170	KP821290	KP821410	KP821530	KP821652	KP821772	KP821892	KP822013	Sanger	this study
4	western	4FRA2003-03.124	COR 2003/02	02	field	2003	06	France	FRA	Corsica	C.imicola	NA	NA	NA	04	E1BHK3	Mammalian	both	KP820929	KP821049	KP821171	KP821291	KP821411	KP821531	KP821653	KP821773	KP821893	KP822014	Sanger	this study
4	western	4FRA2003-200	COR 2003/06	06	field	2003	06	France	FRA	Corsica	C.imicola	NA	NA	NA	05	E1BHK4	Mammalian	both	KP820930	KP821050	KP821172	KP821292	KP821412	KP821532	KP821654	KP821774	KP821894	KP822015	Sanger	this study
4	western	4GRE1979-01	GRE 1979/01	01	field	1979	06	Greece	GRE	Madamados-Lesvos	C.imicola	sheep	dead	spleen	11	E2BHK9	Mammalian	none	KP820931	KP821051	KP821173	KP821293	KP821413	KP821533	KP821655	KP821775	KP821895	KP822016	Sanger	this study
4	western	4GRE1999-24	GRE 1999/24	24	field	1999	06	Greece	GRE	Mandriko-Rhodes	C.imicola	sheep	dead	blood	08	E2BHK6	Mammalian	none	KP820932	KP821052	KP821174	KP821294	KP821414	KP821534	KP821656	KP821776	KP821896	KP822017	Sanger	this study
4	western	4GRE1999-26	GRE 1999/26	26	field	1999	10	Greece	GRE	Keramidi-Magnesia	C.imicola	C.obsoletus	C.obsoletus	C.obsoletus	06	BHK6	Mammalian	none	KP820933	KP821053	KP821175	KP821295	KP821415	KP821535	KP821657	KP821777	KP821897	KP822018	Sanger	this study
4	western	4GRE2000-07	GRE 2000/07	07	field	2000	10	Greece	GRE	Arta	C.obsoletus	sheep	yes	blood	07	E2BHK5	Mammalian	none	KP820934	KP821054	KP821176	KP821296	KP821416	KP821536	KP821658	KP821778	KP821898	KP822019	Sanger	this study
4	western	4GRE2000-08	GRE 2000/08	08	field	2000	04	Greece	GRE	Kavala	C.obsoletus	C.obsoletus	C.obsoletus	C.obsoletus	07	BHK7	Mammalian	none	KP820935	KP821055	KP821177	KP821297	KP821417	KP821537	KP821659	KP821779	KP821899	KP822020	Sanger	this study
4	western	4GRE2012-01	GRE 2012/01	01	field	2012	11	Greece	GRE	Rhodes	C.imicola	sheep	yes	blood	02	KC1BHK1	Culicoides-Mammalian	none	KP820936	KP821056	KP821178	KP821298	KP821418	KP821538	KP821660	KP821780	KP821900	KP822021	Sanger	this study
4	western	4GRE2012-02	GRE 2012/02	02	field	2012	11	Greece	GRE	Rhodes	C.imicola	sheep	yes	blood	02	KC1BHK1	Culicoides-Mammalian	none	KP820937	KP821057	KP821179	KP821299	KP821419	KP821539	KP821661	KP821781	KP821901	KP822022	Sanger	this study
4	western	4GRE2012-03	GRE 2012/03	03	field	2012	11	Greece	GRE	Rhodes	C.imicola	sheep	yes	blood	02	KC1BHK1	Culicoides-Mammalian	none	KP820938	KP821058	KP821180	KP821300	KP821420	KP821540	KP821662	KP821782	KP821902	KP822023	Sanger	this study
4	western	4ISR2006-12	ISR 2006/12	12	non-Eur field	2006	11	Israel	ISR	Elyakim	C.imicola	sheep	dead	NA	02	CE1BHK1	Mammalian	modified live	KP820939	KP821059	KP821181	KP821301	KP821421	KP821541	KP821663	KP821783	KP821903	KP822024	Sanger	this study
4	western	4MOR2004-02	MOR 2004/02	02	non-Eur field	2004	09	Morocco	MOR	El Kebir	C.imicola	sheep	dead	blood	05	E1BHK4	Mammalian	modified live	KP820941	KP821061	KP821183	KP821303	KP821423	KP821543	KP821665	KP821785	KP821905	KP822026	Sanger	this study
4	western	4MOR2009-07	MOR 2009/07	07	non-Eur field	2009	10	Morocco	MOR	Azrou	C.imicola	sheep	dead	blood	01	KC1	Culicoides	modified live	KP820942	KP821062	KP821184	KP821304	KP821424	KP821544	KP821666	KP821786	KP821906	KP822027	Sanger	this study
4	western	4MOR2009-08	MOR 2009/08	08	non-Eur field	2009	10	Morocco	MOR	Azrou	C.imicola	sheep	dead	blood	01	KC1	Culicoides	modified live	KP820943	KP821063	KP821185	KP821305	KP821425	KP821545	KP821667	KP821787	KP821907	KP822028	Sanger	this study
4	western	4MOR2009-09	MOR 2009/09	09	non-Eur field	2009	10	Morocco	MOR	Azrou	C.imicola	sheep	dead	blood	01	KC1	Culicoides	modified live	KP820944	KP821064	KP821186	KP821306	KP821426	KP821546	KP821668	KP821788	KP821908	KP822029	Sanger	this study
4	western	4MOR2009-10	MOR 2009/10	10	non-Eur field	2009	10	Morocco	MOR	Marrakesh	C.imicola	sheep	dead	blood	01	KC1	Culicoides	modified live	KP820945	KP821065	KP821187	KP821307	KP821427	KP821547	KP821669	KP821789	KP821909	KP822030	Sanger	this study
4	western	4RSArrrr-04	4 RSArrrr/04	RSA REF	REF	1969	06	Cyprus	CYP	Cyprus	C.imicola	sheep	yes	NA	09	BHK9	Mammalian	NA	KP820946	KP821066	KP821188	KP821308	KP821428	KP821548	KP821670	KP821790	KP821910	KP822031	Sanger	this study	Strain: ASOT1
4	western	4SPA2003-03	SPA 2003/03	03	field	2003	11	Spain	SPA	Menorca	C.imicola	sheep	dead	blood	04	E1BHK3	Mammalian	both	KP820947	KP821067	KP821189	KP821309	KP821429	KP821549	KP821671	KP821791	KP821911	KP822032	Sanger	this study
4	western	4SPA2004-02	SPA 2004/02	02	field	2004	06	Spain	SPA	Cadiz-Jimena de la Frontera	C.imicola	sheep	NA	blood	02	E1BHK1	Mammalian	both	KP820948	KP821068	KP821190	KP821310	KP821430	KP821550	KP821672	KP821792	KP821912	KP822033	Sanger	this study
4	western	4SPA2005-02	SPA 2005/02	02	field	2005	08	Spain	SPA	NA	NA	cattle	NA	blood	03	E1BHK2	Mammalian	both	KP820949	KP821069	KP821191	KP821311	KP821431	KP821551	KP821673	KP821793	KP821913	KP822034	Sanger	this study
4	western	4SPA2010-01	SPA 2010/01	01	field	2010	09	Spain	SPA	Cadiz-Vejer de la Frontera -Barbate	C.imicola	cattle	NA	blood	06	E1C6/36-1BHK4	Insect-Mammalian	both	KP820950	KP821070	KP821192	KP821312	KP821432	KP821552	KP821674	KP821794	KP821914	KP822035	Sanger	this study
4	western	4SUD1983-01	SUD 1983/01	01	non-Eur field	1983	10	Sudan	SUD	Shambat	C.imicola	cattle	no	blood	05	E2BHK2	Mammalian	modified live	KP820951	KP821071	KP821193	KP821313	KP821433	KP821553	KP821675	KP821795	KP821915	KP822036	Sanger	this study
4	western	BTV-4IT(L)	BTV-4IT(L)	4IT(L)	field	2003	06	Italy	ITL	Sardinia	C.imicola	sheep	yes	blood	04	E1V1BHK1BSR1	Mammalian	both	JN255882	JN255883	JN255884	JN255885	JN255886	JN255887	JN255888	JN255889	JN255890	JN255891	454	21865388
4	western	BTV-4RSA(vacc)	BTV-4-RSA(vacc)	4RSA(vacc)	VAC	1900	06	Republic of South Africa	RSA	RSA	C.imicola	sheep	NA	NA	73	E60 P3 BHK9BSR1	Mammalian	modified live	JN255942	JN255943	JN255944	JN255945	JN255946	JN255947	JN255948	JN255949	JN255950	JN255951	454	21865388	Strain:Theiler/79043
5	western	5RSArrrr-05	5 RSArrrr/05	RSA REF	REF	1953	06	Republic of South Africa	RSA	Transvaal	C.imicola	sheep	yes	NA	08	E2BHK6	Mammalian	modified live		KP821101				KP821582					Sanger	this study
6	western	6 BT2-03	RSA	BT2-03	non-Eur field	NA	NA	Republic of South Africa	RSA	RSA	C.imicola	sheep	dead	spleen	NA	NA	Mammalian	modified live	GQ506516	GQ506517	GQ506518	GQ506519	GQ506520	GQ506521	GQ506522	GQ506523	GQ506524	GQ506525	Sanger	20428242
6	western	6 P635	RSA	P635	non-Eur field	NA	NA	Republic of South Africa	RSA	Underberg	C.imicola	Culicoides spp	NA	NA	NA	NA	Mammalian	modified live	GQ506488	GQ506489	GQ506490	GQ506491	GQ506492	GQ506493	GQ506494	GQ506495	GQ506496	GQ506497	Sanger	20428242
6	western	6NET2008-05	NET 2008/05	05	field	2008	09	Netherlands	NET	Heeten	C.obsoletus	cattle	NA	blood	02	KC1BHK1	Culicoides-Mammalian	inactivated	GQ506472	GQ506473	GQ506474	GQ506475	GQ506476	GQ506477	GQ506478	GQ506479	GQ506480	GQ506481	Sanger	20428242
6	western	6RSArrrr-06	6 RSArrrr/06	RSA REF	REF	1958	06	Republic of South Africa	RSA	Natal	C.imicola	sheep	yes	NA	08	E3BHK5	Mammalian	modified live	GQ506498	AJ585127	GQ506499	GQ506500	GQ506501	AJ586703	GQ506502	GQ506503	GQ506504	GQ506505	Sanger	20428242
6	western	6RSAvvvv-06	6 RSAvvvv/06	RSA VAC	VAC	1958	06	Republic of South Africa	RSA	Natal	C.imicola	sheep	yes	NA	70	E60P3BHK7	Mammalian	modified live	GQ506506	GQ506507	GQ506508	GQ506509	GQ506510	GQ506511	GQ506512	GQ506513	GQ506514	GQ506515	Sanger	20428242
6	western	6vac 5011-60E	RSA 1958/01	VAC '5011-60E'	VAC	1958	06	Republic of South Africa	RSA	Natal	C.imicola	sheep	yes	NA	67	E60BHK7	Mammalian	modified live	GQ506526	GQ506527	GQ506528	GQ506529	GQ506530	GQ506531	GQ506532	GQ506533	GQ506534	GQ506535	Sanger	20428242
7	western	7RSArrrr-07	7 RSArrrr/07	RSA REF	REF	1955	06	Republic of South Africa	RSA	Natal	C.imicola	sheep	yes	NA	10	E1BHK9	Mammalian	modified live		AJ585128				AJ586704					Sanger	20422574
8	western	8FRA2008-27	FRA 2008/27	27	field	2008	08	France	FRA	Lagruère-Lot et Garonne- Aquitaine	C.obsoletus	cattle	NA	blood	05	E1BHK4	Mammalian	inactivated	KP820860	KP820980	KP821102	KP821222	KP821342	KP821462	KP821584	KP821704	KP821824	KP821945	Sanger	this study	non vaccinated sheep
8	western	8FRA2008-28	FRA 2008/28	28	field	2008	08	France	FRA	Romestaing-Lot et Garonne- Aquitaine	C.obsoletus	cattle	yes	blood	04	E1BHK3	Mammalian	inactivated	KP820861	KP820981	KP821103	KP821223	KP821343	KP821463	KP821585	KP821705	KP821825	KP821946	Sanger	this study	non vaccinated sheep
8	western	8FRA2008-29	FRA 2008/29	29	field	2008	09	France	FRA	Bieujac-Gironde-Aquitaine	C.obsoletus	cattle	NA	blood	04	E1BHK3	Mammalian	inactivated	KP820862	KP820982	KP821104	KP821224	KP821344	KP821464	KP821586	KP821706	KP821826	KP821947	Sanger	this study	non vaccinated sheep
8	western	8GRE2008-01	GRE 2008/01	01	field	2008	06	Greece	GRE	Aghia Paraskevi-Lesvos	C.imicola	sheep	yes	blood	01	KC1	Culicoides	none	KP820953	KP821073	KP821195	KP821315	KP821435	KP821555	KP821677	KP821797	KP821917	KP822038	454	this study
8	western	8ISR2008-13	ISR 2008/13	13	non-Eur field	2008	11	Israel	ISR	Rosh ha-nikra	C.imicola	cattle	dead	spleen	02	KC2	Culicoides	modified live	KP820952	KP821072	KP821194	KP821314	KP821434	KP821554	KP821676	KP821796	KP821916	KP822037	454	this study
8	western	8NET2006-04	NET 2006/04	04	field	2006	08	Netherlands	NET	NA	C.obsoletus	cattle	yes	blood	02	KC1BHK1	Culicoides-Mammalian	inactivated	FJ183374	FJ183375	FJ183376	FJ183377	FJ183378	FJ183379	FJ183380	FJ183381	FJ183382	FJ183383	Sanger	19264638
8	western	8NET2006-11	BTV-8 vacc- 8 inactivated vaccine	Intervet vacc 30J07	VAC	NA	NA	NA	NA	NA	NA	NA	NA	NA	NA	NA	NA	NA	KP820979	KP821099	KP821221	KP821341	KP821461	KP821581	KP821703	KP821823	KP821943	KP822064	Sanger	this study
8	western	8NET2007-01	NET 2007/01	01	field	2007	07	Netherlands	NET	Noord Brabant-Bavel	C.obsoletus	cattle	yes	blood	03	E1BHK2	Culicoides-Mammalian	inactivated	GQ506451	GQ506452	GQ506453	GQ506454	GQ506455	GQ506456	GQ506457	GQ506458	GQ506459	GQ506460	Sanger	20428242
8	western	8NET2008-03	NET 2008/03	03	field	2008	08	Netherlands	NET	Staphorst	C.obsoletus	cattle	yes	blood	02	KC1BHK1	Culicoides-Mammalian	inactivated	KP820954	KP821074	KP821196	KP821316	KP821436	KP821556	KP821678	KP821798	KP821918	KP822039	Sanger	this study	non vaccinated cattle
8	western	8RSA1998-01	RSA 1998/01	01	non-Eur field	1998	07	Republic of South Africa	RSA	RSA	C.imicola	goat	no	blood	07	E2CER3BHK2	Mammalian	modified live	KP820955	KP821075	KP821197	KP821317	KP821437	KP821557	KP821679	KP821799	KP821919	KP822040	454	this study
8	western	8RSArrrr-08	8 RSArrrr/08	RSA REF	REF	1937	06	Republic of South Africa	RSA	Transvaal	C.imicola	sheep	yes	NA	09	E2BHK7	Mammalian	modified live	KP820956	KP821076	KP821198	KP821318	KP821438	KP821558	KP821680	KP821800	KP821920	KP822041	Sanger	this study
8	western	8UKG2007-06	UKG 2007/06	06	field	2007	09	United Kingdom	UKG	Baylham-Ipswich-Suffolk	C.obsoletus	cattle	yes	blood	01	KC1	Culicoides	inactivated	KP820957	KP821077	KP821199	KP821319	KP821439	KP821559	KP821681	KP821801	KP821921	KP822042	454	this study
9	eastern	9AUS DP0837	AUS1985	DPP0837	non-Eur field	1985	06	Australia	AUS	Beatrice Hill-Coastal Plains Research Station-Northen Territory	C.brevitarsis	cattle	no	blood	05	BHK3BSR2	Mammalian	none	JQ086301	JQ086302	JQ086303	JQ086304	JQ086305	JQ086306	JQ086307	JQ086308	JQ086309	JQ086310	Illumina	22514341
9	eastern	9BOS2002-02	BOS 2002/02	02	field	2002	08	Bosnia	BOS	Milici-Vlasenica-Srpska	C.obsoletus	sheep	dead	blood	04	E1BHK3	Mammalian	NA	KP820958	KP821078	KP821200	KP821320	KP821440	KP821560	KP821682	KP821802	KP821922	KP822043	Sanger	this study
9	eastern	9BUL1999-01	BUL 1999/01	01	field	1999	09	Bulgaria	BUL	NA	C.obsoletus	NA	NA	NA	06	E1BHK5	Mammalian	both	KP820959	KP821079	KP821201	KP821321	KP821441	KP821561	KP821683	KP821803	KP821923	KP822044	Sanger	this study
9	eastern	9GRE1998-01	GRE 1998/01	01	field	1998	11	Greece	GRE	Afandou-Rhodes	C.imicola	sheep	dead	blood	12	E2BHK10	Mammalian	none	KP820960	KP821080	KP821202	KP821322	KP821442	KP821562	KP821684	KP821804	KP821924	KP822045	454	this study
9	eastern	9GRE1999-06	GRE 1999/06	06	field	1999	09	Greece	GRE	Ierissos-Chalkidiki	C.obsoletus	sheep	dead	blood	08	E2BHK6	Mammalian	none	KP820961	KP821081	KP821203	KP821323	KP821443	KP821563	KP821685	KP821805	KP821925	KP822046	454	this study
9	eastern	9GRE1999-31	GRE 1999/31	31	field	1999	11	Greece	GRE	Aghia Paraskevi-Lesvos	C.imicola	cattle	dead	spleen	01	KC1	Culicoides	none	KP820962	KP821082	KP821204	KP821324	KP821444	KP821564	KP821686	KP821806	KP821926	KP822047	454	this study
9	eastern	9IND strain BBF	IND2006	BBF	non-Eur field	2006	10	India	IND	Guntur Dist-Andhra Pradesh	C.imicola	sheep	yes	blood	05	E3BHK2	Mammalian	modified live	JF443166	JF443167	JF443158	JF443159	JF443163	JF443160	JF443162	JF443164	JF443161	JF443165	Sanger	22258368
9	eastern	9IND strain R1-2007	IND2007	Ind-R1	non-Eur field	2007	10	India	IND	Andhra Pradesh	C.imicola	sheep	dead	spleen	NA	NA	NA	modified live	JX003687	JX003688	JX003689	JX003690	JX003691	JX003692	JX003693	JX003694	JX003695	JX003696	Illumina	22787266
9	eastern	9KOS2001-01	KOS 2001/01	01	field	2001	09	Kosovo	KOS	Sadovine-Viti-Pristina	C.obsoletus	sheep	dead	blood	03	E1BHK2	Mammalian	NA	KP820964	KP821084	KP821206	KP821326	KP821446	KP821566	KP821688	KP821808	KP821928	KP822049	Sanger	this study
9	eastern	9KOS2001-03	KOS 2001/03	03	field	2001	08	Kosovo	KOS	Sllatina-Podujevo-Pristina	C.obsoletus	sheep	dead	blood	05	E1BHK4	Mammalian	NA	KP820965	KP821085	KP821207	KP821327	KP821447	KP821567	KP821689	KP821809	KP821929	KP822050	Sanger	this study
9	eastern	9SER2001-01	SER 2001/01	01	field	2001	10	Serbia	SER	NA	C.obsoletus	sheep	dead	blood	05	E1BHK4	Mammalian	NA	KP820970	KP821090	KP821212	KP821332	KP821452	KP821572	KP821694	KP821814	KP821934	KP822055	Sanger	this study
9	eastern	9TUR1998-02	TUR 1998/02	02	non-Eur field	1998	10	Turkey	TUR	Aydin	C.imicola	sheep	dead	blood	04	E1BHK1V2	Mammalian	modified live	KP820971	KP821091	KP821213	KP821333	KP821453	KP821573	KP821695	KP821815	KP821935	KP822056	Sanger	this study
9	eastern	9TUR2000-03	TUR 2000/03	03	non-Eur field	2000	06	Turkey	TUR	Manisa	C.imicola	NA	NA	NA	11	E2BHK9	Mammalian	modified live	KP820972	KP821092	KP821214	KP821334	KP821454	KP821574	KP821696	KP821816	KP821936	KP822057	Sanger	this study
9	eastern	9TUR2001-02	TUR 2001/02	02	non-Eur field	2001	01	Turkey	TUR	Aydin	C.imicola	sheep	dead	blood	04	E1BHK1V1BHK1	Mammalian	modified live	KP820973	KP821093	KP821215	KP821335	KP821455	KP821575	KP821697	KP821817	KP821937	KP822058	Sanger	this study
9	eastern	BTV-9IT(L)	BTV-9IT(L)	9IT(L)	field	2000	06	Italy	ITL	Calabria	C.imicola	sheep	yes	blood	03	E1V2	Mammalian	modified live	JN255902	JN255903	JN255904	JN255905	JN255906	JN255907	JN255908	JN255909	JN255910	JN255911	454	21865388
9	western	9ITL2003-01	ITL 2003/01	01	field	2003	04	Italy	ITL	Nissoria-Enna-Sicily	C.imicola	sheep	dead	spleen	07	BHK7	Mammalian	both	KP820963	KP821083	KP821205	KP821325	KP821445	KP821565	KP821687	KP821807	KP821927	KP822048	Sanger	this study	Sheep died 6 days after vaccination with MLV
9	western	9LIB2008-03	LIB 2008/03	03	non-Eur field	2008	09	Libya	LIB	NA	C.imicola	sheep	dead	blood	02	KC2	Culicoides	NA	KP820967	KP821087	KP821209	KP821329	KP821449	KP821569	KP821691	KP821811	KP821931	KP822052	454	this study
9	western	9LIB2008-08	LIB 2008/08	08	non-Eur field	2008	09	Libya	LIB	NA	C.imicola	sheep	dead	blood	01	KC1BHK1	Culicoides-Mammalian	NA	KP820966	KP821086	KP821208	KP821328	KP821448	KP821568	KP821690	KP821810	KP821930	KP822051	Sanger	this study
9	western	9RSArrrr-09	9 RSArrrr/09	RSA REF	REF	1942	06	Republic of South Africa	RSA	Transvaal	C.imicola	sheep	yes	NA	11	E3BHK8	Mammalian	modified live	KP820968	KP821088	KP821210	KP821330	KP821450	KP821570	KP821692	KP821812	KP821932	KP822053	Sanger	this study
9	western	9RSAvvv1-09	9 RSAvvvv/09	RSA VAC	VAC	1942	06	Republic of South Africa	RSA	Transvaal	C.imicola	sheep	yes	NA	89	E70BHK2P1BHK3P7BHK6	Mammalian	modified live	KP820969	KP821089	KP821211	KP821331	KP821451	KP821571	KP821693	KP821813	KP821933	KP822054	Sanger	this study	Strain:University Farm/2766
9	western	BTV-9RSA(vacc)	BTV-9RSA(vacc)	9RSA(vacc)	VAC	1942	06	Republic of South Africa	RSA	Transvaal	C.imicola	sheep	yes	NA	90	E70BHK2P1BHK3P7BHK6BSR1	Mammalian	modified live	JN255962	JN255963	JN255964	JN255965	JN255966	JN255967	JN255968	JN255969	JN255970	JN255971	454	21865388
9	western	BTV-9RSA(WT)	BTV-9RSA(WT)	9RSA(WT)	REF	1942	06	Republic of South Africa	RSA	Transvaal	C.imicola	sheep	yes	NA	13	E2BHK4V6BSR1	Mammalian	modified live	JN255952	JN255953	JN255954	JN255955	JN255956	JN255957	JN255958	JN255959	JN255960	JN255961	454	21865388
10	western	10RSArrrr-10	10 RSArrrr/10	RSA REF	REF	1956	06	Portugal	POR	Portugal	C.imicola	sheep	yes	NA	06	BHK6	Mammalian	both		AJ585131				AJ586709					Sanger	20422574
11	western	11RSArrrr-11	11 RSArrrr/11	RSA REF	REF	1944	06	Republic of South Africa	RSA	RSA	C.imicola	sheep	yes	NA	07	E1BHK6	Mammalian	modified live		AJ585132				AJ586710					Sanger	20422574
11	western	BTV-11_DE	BTV-11_DE	11-DE	field	2010	NA	Germany	GER	NA	C.obsoletus	cattle	NA	NA	NA	NA	NA	NA	JQ972851	JQ972852	JQ972853	JQ972854	JQ972855	JQ972856	JQ972857	JQ972858	JQ972859	JQ972860	Sanger	24750582
11	western	BTV-11_REF	BTV-11_REF	11-REF	REF	NA	NA	NA	NA	NA	NA	NA	NA	NA	NA	NA	NA	NA	JQ972831	JQ972832	JQ972833	JQ972834	JQ972835	JQ972836	JQ972837	JQ972838	JQ972839	JQ972840	Sanger	24750582
11	western	BTV-11_VAC	BTV-11_VAC	11-VAC	VAC	NA	NA	NA	NA	NA	NA	NA	NA	NA	NA	NA	NA	NA	JQ972841	JQ972842	JQ972843	JQ972844	JQ972845	JQ972846	JQ972847	JQ972848	JQ972849	JQ972850	Sanger	24750582
12	western	12RSArrrr-12	12 RSArrrr/12	RSA REF	REF	1941	06	Republic of South Africa	RSA	Transvaal	C.imicola	sheep	yes	NA	08	E1BHK7	Mammalian	modified live		KP821100				KP821583					Sanger	this study
13	western	13RSArrrr-13	13 RSArrrr/13	RSA REF	REF	1959	06	Republic of South Africa	RSA	Natal	C.imicola	sheep	yes	NA	07	E1BHK6	Mammalian	modified live		AJ585134				AJ586713					Sanger	20422574
14	western	14CAR1982-04	CAR 1982/04	04	non-Eur field	1982	01	Cameroon	CAR	NA	C.imicola	NA	NA	NA	05	E2BHK3	Mammalian	modified live	KP820974	KP821094	KP821216	KP821336	KP821456	KP821576	KP821698	KP821818	KP821938	KP822059	Sanger	this study
14	western	14POL2012-01	POL 2012/01	01	field	2012	01	Poland	POL	Sokolka poviat	C.obsoletus	cattle	no	blood	04	KC3BHK1	Culicoides-Mammalian	NA	KP820975	KP821095	KP821217	KP821337	KP821457	KP821577	KP821699	KP821819	KP821939	KP822060	Sanger	this study
14	western	14RSArrrr-14	14 RSArrrr/14	RSA REF	REF	1959	06	Republic of South Africa	RSA	Transvaal	C.imicola	sheep	yes	NA	12	E1BHK11	Mammalian	modified live	KP820863	KP820983	KP821105	KP821225	KP821345	KP821465	KP821587	KP821707	KP821827	KP821948	Sanger	this study
14	western	14RUS2011-01	RUS 2011/01	01	non-Eur field	2011	09	Russia	RUS	Smolensk-Galloway (vilage)-Tsineevo-Veshkovsk (rural settlement)-Ugra(area)	C.obsoletus	cattle	no	blood	07	E2V3KIDNEY2V1	Mammalian	NA	KP820976	KP821096	KP821218	KP821338	KP821458	KP821578	KP821700	KP821820	KP821940	KP822061	Sanger	this study	Cow was imported from Germany
14	western	14SPA2012-01	SPA 2012/01	01	field	2012	08	Spain	SPA	cow imported from Lithuania		cattle	no	blood	04	E1/BHK1/V2	Mammalian	both	KP820977	KP821097	KP821219	KP821339	KP821459	KP821579	KP821701	KP821821	KP821941	KP822062	Sanger	this study	Cow was imported from Lithuania
15	eastern	15AUS DPP192	BTV-15 AUS DPP192	DPP192	non-Eur field	1982	06	Australia	AUS	Beatrice Hill-Coastal Plains Research Station-Northen Territory	C.brevitarsis	cattle	no	blood	11	BHK10BSR1	Mammalian	NA	JQ086221	JQ086222	JQ086223	JQ086224	JQ086225	JQ086226	JQ086227	JQ086228	JQ086229	JQ086230	Illumina	22514341
15	western	15ISR2006-11	ISR 2006/11	11	non-Eur field	2006	11	Israel	ISR	Yachini	C.imicola	sheep	yes	NA	02	CE1BHK1	Mammalian	modified live	KP820978	KP821098	KP821220	KP821340	KP821460	KP821580	KP821702	KP821822	KP821942	KP822063	454	this study
15	western	15RSArrrr-15	15 RSArrrr/15	RSA REF	REF	1960	06	Republic of South Africa	RSA	Transvaal	C.imicola	sheep	yes	NA	13	E1LK6BHK6	Mammalian	modified live	KP820864	KP820984	KP821106	KP821226	KP821346	KP821466	KP821588	KP821708	KP821828	KP821949	Sanger	this study
16	eastern	16AUS DPP965	AUS1986	DPP965	non-Eur field	1986	06	Australia	AUS	Beatrice Hill-Coastal Plains Research Station-Northen Territory	C.brevitarsis	cattle	no	blood	05	E2SV2BSR1	Mammalian	none	JQ086231	JQ086232	JQ086233	JQ086234	JQ086235	JQ086236	JQ086237	JQ086238	JQ086239	JQ086240	Illumina	22514341
16	eastern	16CHINA BN96-16	CHI1996	BN96/16	non-Eur field	1996	06	China	CHI	Yunnan	C.imicola	sheep	yes	blood	NA	NA	NA	NA	JN671906	JN671907	JN671908	JN671909	JN671910	JN671911	JN671912	JN671913	JN671914	JN671915	Sanger	22106384
16	eastern	16COR2004-01	COR 2004/01	01	field	2004	06	France	FRA	Corsica	C.imicola	sheep	dead	blood	04	E1BHK3	Mammalian	both	KP820868	KP820988	KP821110	KP821230	KP821350	KP821470	KP821592	KP821712	KP821832	KP821953	Sanger	this study
16	eastern	16CYP2004-01	CYP 2004/01	01	field	2004	02	Cyprus	CYP	Amochostos-Achna	C.imicola	sheep	dead	blood	05	V1BHK4	Mammalian	NA	KP820865	KP820985	KP821107	KP821227	KP821347	KP821467	KP821589	KP821709	KP821829	KP821950	Sanger	this study
16	eastern	16CYP2006-01	CYP 2006/01	01	field	2006	10	Cyprus	CYP	Athalassa	C.imicola	cattle	no	blood	03	E1BHK2	Mammalian	NA	KP820866	KP820986	KP821108	KP821228	KP821348	KP821468	KP821590	KP821710	KP821830	KP821951	Sanger	this study
16	eastern	16CYP2010-03	CYP 2010/03	03	field	2010	11	Cyprus	CYP	Nicosia	C.imicola	cattle	yes	blood	01	KC1	Culicoides	NA	KP820867	KP820987	KP821109	KP821229	KP821349	KP821469	KP821591	KP821711	KP821831	KP821952	Sanger	this study
16	eastern	16GRE1999-13	GRE 1999/13	13	field	1999	08	Greece	GRE	Damatria-Rhodes	C.imicola	sheep	dead	blood	13	E2BHK11	Mammalian	none	KP820869	KP820989	KP821111	KP821231	KP821351	KP821471	KP821593	KP821713	KP821833	KP821954	454	this study
16	eastern	16GRE2008-10	GRE 2008/10	10	field	2008	10	Greece	GRE	Madamados-Lesvos	C.imicola	sheep	dead	blood	01	KC1	Culicoides	none	KP820870	KP820990	KP821112	KP821232	KP821352	KP821472	KP821594	KP821714	KP821834	KP821955	Sanger	this study
16	eastern	16IND-Goat-2010-Hisar	IND2010	HSR	non-Eur field	2010	06	India	IND	Chennai	C.imicola	goat	yes	blood	NA	BHK?	Mammalian	none	JQ924820	JQ924821	JQ924822	JQ924823	JQ924824	JQ924825	JQ924826	JQ924827	JQ924828	JQ924829	Sanger	22787269
16	eastern	16ISR2001-18	ISR 2001/18	18	non-Eur field	2001	02	Israel	ISR	Yokneam	C.imicola	sheep	dead	NA	05	E1BHK4	Mammalian	modified live	KP820871	KP820991	KP821113	KP821233	KP821353	KP821473	KP821595	KP821715	KP821835 & KP821836	KP821956	Sanger	this study	Seg-9 :two contigs one EAST and one WEST
16	eastern	16ISR2008-03	ISR 2008/03	03	non-Eur field	2008	10	Israel	ISR	Ein Kamonim	C.imicola	goat	dead	spleen	03	E1BHK2	Mammalian	modified live	KP820872	KP820992	KP821114	KP821234	KP821354	KP821474	KP821596	KP821716	KP821837	KP821957	454	this study
16	eastern	16RSArrrr-16	16 RSArrrr/16	RSA REF	REF	1960	06	Pakistan	PAK	Hazara, West Pakistan	C.imicola	sheep	yes	NA	11	E2BHK9	Mammalian	modified live	JX129381	AJ585149	DQ186796	JX129382	AM773707	AJ586719	JX129383	JX129384	JX129385	JX129386	Sanger	22923810
16	eastern	16RSAvvvv-16	16 RSAvvvv/16	RSA VAC	VAC	1960	06	Pakistan	PAK	Hazara, West Pakistan	C.imicola	sheep	yes	NA	44	E37P3BHK2V1BHK1	Mammalian	modified live	KP820873	KP820993	KP821115	KP821235	KP821355	KP821475	KP821597	KP821717	KP821838	KP821958	Sanger	this study	Strain:Pakistan/7766
16	eastern	16TUR2000-01	TUR 2000/01	01	non-Eur field	2000	06	Turkey	TUR	Seferihisar-Ismir	C.imicola	NA	NA	NA	12	E3BHK9	Mammalian	modified live	KP820874	KP820994	KP821116	KP821236	KP821356	KP821476	KP821598	KP821718	KP821839	KP821959	Sanger	this study
16	western	16NIG1982-10	NIG1982/10	10	non-Eur field	1982	08	Nigeria	NIG	Nigeria	C.imicola	NA	NA	NA	06	E1BHK5	Mammalian	modified live	KC853052	AJ585150	DQ186819	KC853053	KC853054	AJ586694	KC853055	KC853056	KC853057	KC853058	Sanger	24051311
17	western	17RSArrrr-17	17 RSArrrr/17	RSA REF	REF	NA	NA	NA	NA	NA	NA	NA	NA	NA	21	S3E2LK7BHK9	Mammalian	NA		AJ585138				AJ586720					Sanger	20422574
18	western	18RSArrrr-18	18 RSArrrr/18	RSA REF	REF	NA	NA	NA	NA	NA	NA	NA	NA	NA	08	E1BHK7	Mammalian	NA		AJ585139				AJ586721					Sanger	20422574
19	western	19RSArrrr-19	19 RSArrrr/19	RSA REF	REF	NA	NA	Republic of South Africa	RSA	NA	NA	NA	NA	NA	10	E3BHK7	Mammalian	NA		AJ585140				AJ586722					Sanger	20422574
20	eastern	20RSArrrr-20	20 RSArrrr/20	RSA REF	REF	1975	06	Australia	AUS	Northern Territories	C.brevitarsis	Culicoides spp	NA	NA	12	BHK12	Mammalian	NA		AJ585141				AJ586723					Sanger	20422574
21	eastern	21RSArrrr-21	21 RSArrrr/21	RSA REF	REF	1979	06	Australia	AUS	Northern Territories	C.brevitarsis	cattle	no	blood	17	V3BHK14	Mammalian	NA		AJ585142				AJ586724					Sanger	20422574
22	western	22RSArrrr-22	22 RSArrrr/22	RSA REF	REF	NA	NA	NA	NA	NA	NA	NA	NA	NA	08	E2BHK1CER1BHK4	Mammalian	NA		AJ585143				AJ586725					Sanger	20422574
23	eastern	23RSArrrr-23	23 RSArrrr/23	RSA REF	REF	NA	NA	NA	NA	NA	NA	NA	NA	NA	06	E1CER2BHK3	Mammalian	NA		AJ585144				AJ586727					Sanger	20422574
24	western	24RSArrrr-24	24 RSArrrr/24	RSA REF	REF	NA	NA	NA	NA	NA	NA	NA	NA	NA	11	E1CER4BHK6	Mammalian	NA		AJ585145				AJ586730					Sanger	20422574
24	western	24ISR2008-02	ISR 2008/02	02	non-Eur field	2008	10	Israel	ISR	Zde Eliahu	C.imicola	cattle	yes	blood	03	E2BHK2	Mammalian	modified live	KP820940	KP821060	KP821182	KP821302	KP821422	KP821542	KP821664	KP821784	KP821904	KP822025	454	this study
25	western	25SWI2008-01	SWI2008/01	01	REF	2007	12	Switzerland	SWI	Toggenburg	C.obsoletus	goat	no	blood	00	00	NA	inactivated	GQ982522	EU839840	GQ982523	GQ982524	EU839841	EU839842	EU839843	EU839844	EU839845	EU839846	Sanger	19046507
26	eastern	26KUW2010-02	KUW2010/02	02	REF	2010	02	Kuwait	KUW	Abdali	C.imicola	sheep	yes	blood	03	E1BHK2	Mammalian	NA		HM590642				JN255159					Sanger	21529403	22031822
# sample_ type: field = field sample from European outbreaks; non-Eur field = field sample from outside Europe; REF = reference strain; VAC = vaccine strain (derived from reference)
# dom_vector: dominant Culicoides vector species at sampling location
# symptoms: did the animal show clinical symptoms (yes/no/dead)
# vacc_use: vaccine use within country of origin at the time of sampling; both = modified live and inactivated vaccines were in use
