# Supplementary material for: Widespread Reassortment Shapes the Evolution and Epidemiology of Bluetongue Virus following European Invasion
Source: PLoS Pathog. 2015 Aug 7;11(8):e1005056. doi: 10.1371/journal.ppat.1005056 (PMC4529188; doi:10.1371/journal.ppat.1005056)
Supplement: S2 Table — (XLS) [file ppat.1005056.s008.xls]

## Sheet: Dates
Gene		16/e/PAK/Hazara/RSA_VAC/1960-06_height	2/w/RSA/RSA/RSA_VAC/1958-06_height	2/w/RSA/RSA/2RSA_vacc/1959-06_height	1/w/RSA/Natal/RSA_VAC/1958-06_height	6/w/RSA/Natal/VAC5011-60E/1958-06_height	6/w/RSA/Natal/RSA_VAC/1958-06_height	4/w/RSA/RSA/4RSA_vacc/1900-06_height	9/w/RSA/Transvaal/RSA_VAC/1942-06_height	9/w/RSA/Transvaal/9RSA_vacc/1942-06_height	1/w/RSA/Natal/RSA_REF/1958-06_height	3/w/CYP/Cyprus/01/1958-03_height	6/w/RSA/Underberg/P635/NA-NA_height	8/w/NA/NA/Intervetvacc30J07/NA-NA_height	11/w/NA/NA/11-REF/NA-NA_height	11/w/NA/NA/11-VAC/NA-NA_height	17/w/NA/NA/RSA_REF/NA-NA_height	18/w/NA/NA/RSA_REF/NA-NA_height	19/w/RSA/NA/RSA_REF/NA-NA_height	22/w/NA/NA/RSA_REF/NA-NA_height	23/e/NA/NA/RSA_REF/NA-NA_height	24/w/NA/NA/RSA_REF/NA-NA_height	6/w/RSA/RSA/BT2-03/NA-NA_height
	Isolate Year	1960	1958	1959	1958	1958	1958	1900	1942	1942	1958	1958	NA	NA	NA	NA	NA	NA	NA	NA	NA	NA	NA
	Passage #	44	58	59	60	67	70	73	89	90	NA	NA	NA	NA	NA	NA	21	8	10	8	6	11	NA
	Height	52.8337	54.8337	53.8337	54.8337	54.8337	54.8337	112.834	70.8337	70.8337	54.8337	54.8337	NA	NA	NA	NA	NA	NA	NA	NA	NA	NA	NA
Segment	Summary Statistic	16/e/PAK/Hazara/RSA_VAC/1960-06_height	2/w/RSA/RSA/RSA_VAC/1958-06_height	2/w/RSA/RSA/2RSA_vacc/1959-06_height	1/w/RSA/Natal/RSA_VAC/1958-06_height	6/w/RSA/Natal/VAC5011-60E/1958-06_height	6/w/RSA/Natal/RSA_VAC/1958-06_height	4/w/RSA/RSA/4RSA_vacc/1900-06_height	9/w/RSA/Transvaal/RSA_VAC/1942-06_height	9/w/RSA/Transvaal/9RSA_vacc/1942-06_height	1/w/RSA/Natal/RSA_REF/1958-06_height	3/w/CYP/Cyprus/01/1958-03_height	6/w/RSA/Underberg/P635/NA-NA_height	8/w/NA/NA/Intervetvacc30J07/NA-NA_height	11/w/NA/NA/11-REF/NA-NA_height	11/w/NA/NA/11-VAC/NA-NA_height							6/w/RSA/RSA/BT2-03/NA-NA_height
seg1	mean	14.8255	42.7275	50.0453	37.5657	12.9623	12.9777	54.9424	10.4243	10.41	20.4001	60.1948	57.5711	7.6498	4.5253	4.7382							52.7938
seg1	stderr of mean	0.087092	0.2146	0.2847	0.403	0.3277	0.3348	0.319	0.4344	0.4303	0.1831	0.1684	1.1909	0.040587	0.1671	0.2201							1.1636
seg1	median	13.9595	44.128	52.2659	33.3208	9.4569	9.4645	51.3286	8.5783	8.5717	17.3128	60.9615	55.7268	7.1924	2.7859	2.2238							50.0411
seg1	geometric mean	13.7048	39.6028	47.07	32.7079	9.8256	9.8137	51.4998	8.3879	8.3758	18.9486	56.9393	51.5511	6.9283	2.9473	2.2306							46.5585
seg1	95% HPD lower	4.2616	9.3496	9.799	7.8588	0.0017806	0.011643	20.7685	0.0014596	0.001089	8.5773	18.9091	14.6494	1.5656	0.00018946	1.1956e-05							12.5805
seg1	95% HPD upper	26.6833	68.2041	72.6271	78.5381	41.4291	41.4196	99.9014	25.645	25.6508	41.7098	97.1696	104.392	13.8786	13.1743	16.3929							100.371
seg1	auto-correlation time (ACT)	240130	297400	536620	601030	1241800	1293800	381490	3430800	3404200	531650	121430	3298000	185860	1114400	1057900							3217400
seg1	effective sample size (ESS)	5996.74	4842.06	2683.48	2395.91	1159.63	1113	3774.76	419.736	423.015	2708.61	11858.7	436.637	7748.03	1292.17	1361.14							447.569
	Summary Statistic	16/e/PAK/Hazara/RSA_VAC/1960-06_height	2/w/RSA/RSA/RSA_VAC/1958-06_height	2/w/RSA/RSA/2RSA_vacc/1959-06_height	1/w/RSA/Natal/RSA_VAC/1958-06_height	6/w/RSA/Natal/VAC5011-60E/1958-06_height	6/w/RSA/Natal/RSA_VAC/1958-06_height	4/w/RSA/RSA/4RSA_vacc/1900-06_height	9/w/RSA/Transvaal/RSA_VAC/1942-06_height	9/w/RSA/Transvaal/9RSA_vacc/1942-06_height	1/w/RSA/Natal/RSA_REF/1958-06_height	3/w/CYP/Cyprus/01/1958-03_height	6/w/RSA/Underberg/P635/NA-NA_height	8/w/NA/NA/Intervetvacc30J07/NA-NA_height	11/w/NA/NA/11-REF/NA-NA_height	11/w/NA/NA/11-VAC/NA-NA_height	17/w/NA/NA/RSA_REF/NA-NA_height	18/w/NA/NA/RSA_REF/NA-NA_height	19/w/RSA/NA/RSA_REF/NA-NA_height	22/w/NA/NA/RSA_REF/NA-NA_height	23/e/NA/NA/RSA_REF/NA-NA_height	24/w/NA/NA/RSA_REF/NA-NA_height	6/w/RSA/RSA/BT2-03/NA-NA_height
seg2	mean	41.8196	19.6189	39.9952	68.4098	7.0182	6.9691	37.1072	11.7759	26.6486	33.4771	56.2402	58.0202	9.1052	2.846	3.6139	75.1372	74.9137	67.1476	75.2116	75.3121	67.9229	66.819
seg2	stderr of mean	0.2238	0.1429	0.3933	0.3509	0.142	0.1321	0.1528	0.1037	0.3009	0.4096	0.1802	0.3888	0.06888	0.1329	0.1777	0.1407	0.1442	0.4968	0.1428	0.1412	0.4878	0.4178
seg2	median	46.4438	15.5417	47.2773	70.5928	4.885	4.8554	34.8925	10.0498	20.4945	27.8504	56.3011	56.2172	8.2666	2.2567	1.9044	79.3442	78.9012	69.1267	79.2684	79.5699	70.4032	66.9432
seg2	geometric mean	37.4485	16.6769	34.3159	61.3543	5.2002	5.1739	34.7703	10.186	22.8715	28.2528	51.8843	51.0158	7.9154	2.0089	1.8001	68.7387	68.4305	59.5282	68.8148	68.8427	60.3561	60.3407
seg2	95% HPD lower	9.9983	3.4578	7.9706	21.7849	0.0043429	0.018793	12.7179	1.2031	8.3891	3.9417	14.7548	15.2726	1.4237	0.00070759	4.4939e-05	25.3744	25.0672	20.2073	25.3919	25.39	20.4035	23.0212
seg2	95% HPD upper	64.8725	47.2722	62.8129	113.981	17.2314	17.2032	66.5153	26.8086	61.4523	77.3549	97.1802	108.41	17.7699	7.3404	12.9545	113.998	113.997	113.985	113.991	113.999	113.999	113.996
seg2	auto-correlation time (ACT)	346650	253270	875330	292780	876470	768600	215220	360930	684970	743550	136610	385050	333520	2734500	1893100	50000	52156	555800	51650.1	50059.9	538450	444360
seg2	effective sample size (ESS)	5192.91	7107.46	2056.47	6148.26	2053.82	2342.05	8364.11	4987.41	2628	2420.94	13176.6	4675.03	5397.32	658.302	950.861	36002	34513.7	3238.74	34851.8	35958.9	3343.09	4051
	Summary Statistic	16/e/PAK/Hazara/RSA_VAC/1960-06_height	2/w/RSA/RSA/RSA_VAC/1958-06_height	2/w/RSA/RSA/2RSA_vacc/1959-06_height	1/w/RSA/Natal/RSA_VAC/1958-06_height	6/w/RSA/Natal/VAC5011-60E/1958-06_height	6/w/RSA/Natal/RSA_VAC/1958-06_height	4/w/RSA/RSA/4RSA_vacc/1900-06_height	9/w/RSA/Transvaal/RSA_VAC/1942-06_height	9/w/RSA/Transvaal/9RSA_vacc/1942-06_height	1/w/RSA/Natal/RSA_REF/1958-06_height	3/w/CYP/Cyprus/01/1958-03_height	6/w/RSA/Underberg/P635/NA-NA_height	8/w/NA/NA/Intervetvacc30J07/NA-NA_height	11/w/NA/NA/11-REF/NA-NA_height	11/w/NA/NA/11-VAC/NA-NA_height							6/w/RSA/RSA/BT2-03/NA-NA_height
seg3	mean	24.8638	61.4515	47.8026	70.9373	18.4736	6.8134	50.6554	20.7188	20.7637	20.7463	57.831	64.0676	5.5124	6.7885	9.036							69.6997
seg3	stderr of mean	0.3411	0.23	0.2369	0.2895	0.236	0.097269	0.2543	0.336	0.3467	0.2226	0.1895	0.4565	0.028535	0.3522	0.4293							0.4821
seg3	median	16.351	59.5742	50.9484	72.9694	13.7097	5.0305	46.7549	14.2835	14.346	16.5244	58.9641	64.6441	5.2658	3.0231	3.0761							71.4862
seg3	geometric mean	19.7186	56.6606	43.0566	65.065	14.3343	5.3795	46.7162	16.3864	16.4488	18.5175	54.0022	57.6919	4.7327	3.632	3.4759							63.716
seg3	95% HPD lower	4.9082	22.1469	7.7196	25.4107	2.0754	0.00049727	15.9176	3.2185	3.4019	5.8579	16.0432	18.2246	0.2194	8.2838e-05	9.0271e-05							24.6395
seg3	95% HPD upper	66.672	110.581	78.3789	113.996	48.9767	16.2907	95.5313	58.7188	58.8311	49.4923	93.3453	110.028	10.1857	22.9956	40.3759							113.891
seg3	auto-correlation time (ACT)	457330	148300	237400	185520	409940	388100	226330	646560	690700	455040	139110	449150	136840	1338500	1195000							510550
seg3	effective sample size (ESS)	3148.87	9710.55	6065.98	7762.3	3512.89	3710.58	6362.87	2227.3	2084.96	3164.73	10352.4	3206.26	10524.2	1075.93	1205.05							2820.67
	Summary Statistic	16/e/PAK/Hazara/RSA_VAC/1960-06_height	2/w/RSA/RSA/RSA_VAC/1958-06_height	2/w/RSA/RSA/2RSA_vacc/1959-06_height	1/w/RSA/Natal/RSA_VAC/1958-06_height	6/w/RSA/Natal/VAC5011-60E/1958-06_height	6/w/RSA/Natal/RSA_VAC/1958-06_height	4/w/RSA/RSA/4RSA_vacc/1900-06_height	9/w/RSA/Transvaal/RSA_VAC/1942-06_height	9/w/RSA/Transvaal/9RSA_vacc/1942-06_height	1/w/RSA/Natal/RSA_REF/1958-06_height	3/w/CYP/Cyprus/01/1958-03_height	6/w/RSA/Underberg/P635/NA-NA_height	8/w/NA/NA/Intervetvacc30J07/NA-NA_height	11/w/NA/NA/11-REF/NA-NA_height	11/w/NA/NA/11-VAC/NA-NA_height							6/w/RSA/RSA/BT2-03/NA-NA_height
seg4	mean	33.5029	14.366	48.3002	79.6043	21.4562	21.3685	59.9233	25.0943	24.9201	19.3671	71.9409	49.3947	4.475	3.9552	4.2973							45.556
seg4	stderr of mean	0.4626	0.1208	0.193	0.2992	0.3822	0.3874	0.2788	0.3711	0.3745	0.1657	0.1279	0.4476	0.0085647	0.1064	0.1762							0.3957
seg4	median	21.2494	11.4713	50.8441	83.1285	15.3189	15.1991	56.2828	18.1851	18.0901	16.2925	70.8079	46.1007	4.4757	2.6748	2.6911							41.7284
seg4	geometric mean	25.9381	12.3515	45.2508	75.1353	15.9203	15.8578	56.491	20.5383	20.4169	17.7334	69.4241	44.0097	4.0761	2.7347	2.8033							40.1581
seg4	95% HPD lower	5.6566	3.4104	12.4872	34.3228	2.6136	2.4653	27.0848	5.4298	5.4705	6.6025	41.9335	12.5713	1.0673	0.00021122	8.7499e-05							10.8878
seg4	95% HPD upper	74.5664	35.78	73.4076	113.995	52.8878	52.6878	105.58	59.8915	59.725	42.0981	113.937	95.6053	7.7791	11.5529	12.7077							91.0856
seg4	auto-correlation time (ACT)	577330	246810	231550	241070	826870	853400	270420	736380	759500	371890	74600.3	561750	39427.3	714570	1121500							462680
seg4	effective sample size (ESS)	2494.28	5834.58	6219.07	5973.4	1741.54	1687.38	5325.1	1955.55	1896.01	3872.12	19303.1	2563.45	36523.5	2015.21	1284.05							3112.34
	Summary Statistic	16/e/PAK/Hazara/RSA_VAC/1960-06_height	2/w/RSA/RSA/RSA_VAC/1958-06_height	2/w/RSA/RSA/2RSA_vacc/1959-06_height	1/w/RSA/Natal/RSA_VAC/1958-06_height	6/w/RSA/Natal/VAC5011-60E/1958-06_height	6/w/RSA/Natal/RSA_VAC/1958-06_height	4/w/RSA/RSA/4RSA_vacc/1900-06_height	9/w/RSA/Transvaal/RSA_VAC/1942-06_height	9/w/RSA/Transvaal/9RSA_vacc/1942-06_height	1/w/RSA/Natal/RSA_REF/1958-06_height	3/w/CYP/Cyprus/01/1958-03_height	6/w/RSA/Underberg/P635/NA-NA_height	8/w/NA/NA/Intervetvacc30J07/NA-NA_height	11/w/NA/NA/11-REF/NA-NA_height	11/w/NA/NA/11-VAC/NA-NA_height							6/w/RSA/RSA/BT2-03/NA-NA_height
seg5	mean	29.4078	41.9926	28.7428	50.6617	32.1036	32.7267	65.4697	60.955	60.9294	28.0843	74.3912	78.4215	5.8353	31.7053	34.0333							70.324
seg5	stderr of mean	0.3093	0.1764	0.2477	0.4241	0.6008	0.533	0.2234	0.2642	0.2743	0.2968	0.1856	0.2421	0.034539	0.7256	0.6398							0.2446
seg5	median	19.3901	42.2168	23.0501	47.7765	24.8766	26.5631	63.2566	65.1977	65.3419	23.8853	74.4228	82.4985	5.407	18.5177	25.2464							72.9947
seg5	geometric mean	21.4278	36.3545	22.2777	44.893	19.3575	19.902	60.2893	54.1715	54.0621	24.0652	71.2445	73.3967	5.0331	17.1483	19.3583							64.2644
seg5	95% HPD lower	2.203	6.1513	4.6037	12.0581	0.0010959	0.0063117	27.9924	9.4226	9.2454	4.8604	38.8149	31.7088	0.099087	0.00013565	0.000275							24.2916
seg5	95% HPD upper	74.7081	77.7029	61.4824	97.6902	79.6996	80.1592	113.991	100.682	100.332	62.8011	114	113.999	11.0916	94.1278	92.6196							113.915
seg5	auto-correlation time (ACT)	260980	113680	247690	470570	743130	581030	117890	174160	185980	489350	131650	142830	178430	826720	690450							130600
seg5	effective sample size (ESS)	5517.78	12667.1	5813.69	3060.13	1937.78	2478.39	12215.3	8268.3	7742.67	2942.7	10938.3	10081.9	8070.44	1741.85	2085.64							11025.8
	Summary Statistic	16/e/PAK/Hazara/RSA_VAC/1960-06_height	2/w/RSA/RSA/RSA_VAC/1958-06_height	2/w/RSA/RSA/2RSA_vacc/1959-06_height	1/w/RSA/Natal/RSA_VAC/1958-06_height	6/w/RSA/Natal/VAC5011-60E/1958-06_height	6/w/RSA/Natal/RSA_VAC/1958-06_height	4/w/RSA/RSA/4RSA_vacc/1900-06_height	9/w/RSA/Transvaal/RSA_VAC/1942-06_height	9/w/RSA/Transvaal/9RSA_vacc/1942-06_height	1/w/RSA/Natal/RSA_REF/1958-06_height	3/w/CYP/Cyprus/01/1958-03_height	6/w/RSA/Underberg/P635/NA-NA_height	8/w/NA/NA/Intervetvacc30J07/NA-NA_height	11/w/NA/NA/11-REF/NA-NA_height	11/w/NA/NA/11-VAC/NA-NA_height	17/w/NA/NA/RSA_REF/NA-NA_height	18/w/NA/NA/RSA_REF/NA-NA_height	19/w/RSA/NA/RSA_REF/NA-NA_height	22/w/NA/NA/RSA_REF/NA-NA_height	23/e/NA/NA/RSA_REF/NA-NA_height	24/w/NA/NA/RSA_REF/NA-NA_height	6/w/RSA/RSA/BT2-03/NA-NA_height
seg6	mean	28.4047	43.4218	46.4868	71.8379	9.1814	9.1902	32.7528	14.4864	14.4262	17.8002	47.8561	70.2355	12.7849	2.6666	10.1585	75.5518	75.4141	84.393	75.3628	75.4602	74.5626	57.4281
seg6	stderr of mean	0.2324	0.1686	0.094874	0.1736	0.1393	0.133	0.094359	0.1344	0.1376	0.1305	0.108	0.3584	0.2507	0.063243	0.1876	0.1396	0.1502	0.216	0.14	0.1376	0.1433	0.3339
seg6	median	21.3734	44.0269	49.3444	74.6596	6.8336	6.7917	30.4992	12.1669	12.0825	16.2159	48.7935	70.1845	9.4464	1.6803	7.0469	79.7079	79.188	89.4788	79.2068	79.2783	78.2618	55.4601
seg6	geometric mean	23.6801	39.6605	44.4293	65.3683	6.5866	6.5681	29.9692	12.2196	12.2045	16.6135	44.8266	64.6049	8.9596	1.3903	5.3729	69.4521	69.4246	80.1385	69.2126	69.3643	68.4191	50.7544
seg6	95% HPD lower	5.7863	11.4242	16.8667	24.554	0.0033214	0.00038643	8.6258	0.3259	0.6596	4.9487	16.0285	27.355	0.0049969	5.9556e-06	0.0001354	26.6738	27.0939	38.6065	26.7187	26.6639	26.0957	14.7082
seg6	95% HPD upper	61.9866	72.4087	64.5061	113.994	23.2569	23.5443	61.3801	33.6006	33.6676	32.2689	75.0656	113.999	34.9874	9.6206	31.1908	113.996	114	113.998	113.989	113.997	114	106.343
seg6	auto-correlation time (ACT)	265900	151590	90444.5	61081.5	433880	392690	65232.5	290090	306810	404960	67376.1	284990	693700	344030	402410	41136.2	48095.4	128050	40905.8	40000	43156.4	242560
seg6	effective sample size (ESS)	5415.95	9500.05	15922.2	23576.4	3319.09	3667.24	22076.1	4964.2	4693.71	3556.08	21373.8	5053.07	2075.95	4185.93	3578.67	35007.6	29942.1	11245.9	35204.8	36002	33368.9	5936.95
	Summary Statistic	16/e/PAK/Hazara/RSA_VAC/1960-06_height	2/w/RSA/RSA/RSA_VAC/1958-06_height	2/w/RSA/RSA/2RSA_vacc/1959-06_height	1/w/RSA/Natal/RSA_VAC/1958-06_height	6/w/RSA/Natal/VAC5011-60E/1958-06_height	6/w/RSA/Natal/RSA_VAC/1958-06_height	4/w/RSA/RSA/4RSA_vacc/1900-06_height	9/w/RSA/Transvaal/RSA_VAC/1942-06_height	9/w/RSA/Transvaal/9RSA_vacc/1942-06_height	1/w/RSA/Natal/RSA_REF/1958-06_height	3/w/CYP/Cyprus/01/1958-03_height	6/w/RSA/Underberg/P635/NA-NA_height	8/w/NA/NA/Intervetvacc30J07/NA-NA_height	11/w/NA/NA/11-REF/NA-NA_height	11/w/NA/NA/11-VAC/NA-NA_height							6/w/RSA/RSA/BT2-03/NA-NA_height
seg7	mean	38.0715	40.3514	40.3377	78.0545	14.5583	14.5899	35.8134	27.5694	27.6767	32.1014	56.944	68.1689	9.3088	32.0765	41.534							59.5384
seg7	stderr of mean	0.2596	0.2674	0.2477	0.098723	0.2011	0.1981	0.3034	0.1973	0.2099	0.2575	0.15	0.2388	0.078021	0.6978	0.4033							0.2525
seg7	median	30.5238	38.9676	38.9338	82.6304	9.2415	9.2938	30.4955	21.1299	21.3637	22.6619	56.4179	69.3541	7.0328	19.1664	40.9333							58.4768
seg7	geometric mean	28.4522	32.5484	32.5729	72.3461	9.4226	9.4811	25.9892	21.4662	21.57	25.8045	51.9688	61.7511	7.4906	14.5823	25.3706							52.3932
seg7	95% HPD lower	3.3879	4.7096	4.468	28.8684	0.00089852	0.00047468	2.4753	3.5526	3.3169	4.9343	14.4437	23.3744	0.083391	2.339e-05	0.0004605							14.6418
seg7	95% HPD upper	89.9182	85.4609	85.1875	113.998	45.4997	45.2868	87.3543	65.8882	65.9209	84.1445	101.613	113.998	22.6997	87.8875	89.7152							108.829
seg7	auto-correlation time (ACT)	135220	180070	154760	21595.9	273270	267180	195360	152210	172370	181610	65142.5	117680	153370	729320	281400							128070
seg7	effective sample size (ESS)	10649.3	7996.83	9304.92	66680.4	5269.61	5389.71	7371.2	9460.67	8354.03	7929.26	22105.7	12236.9	9388.89	1974.46	5117.4							11244.4
	Summary Statistic	16/e/PAK/Hazara/RSA_VAC/1960-06_height	2/w/RSA/RSA/RSA_VAC/1958-06_height	2/w/RSA/RSA/2RSA_vacc/1959-06_height	1/w/RSA/Natal/RSA_VAC/1958-06_height	6/w/RSA/Natal/VAC5011-60E/1958-06_height	6/w/RSA/Natal/RSA_VAC/1958-06_height	4/w/RSA/RSA/4RSA_vacc/1900-06_height	9/w/RSA/Transvaal/RSA_VAC/1942-06_height	9/w/RSA/Transvaal/9RSA_vacc/1942-06_height	1/w/RSA/Natal/RSA_REF/1958-06_height	3/w/CYP/Cyprus/01/1958-03_height	6/w/RSA/Underberg/P635/NA-NA_height	8/w/NA/NA/Intervetvacc30J07/NA-NA_height	11/w/NA/NA/11-REF/NA-NA_height	11/w/NA/NA/11-VAC/NA-NA_height							6/w/RSA/RSA/BT2-03/NA-NA_height
seg8	mean	26.105	16.4202	45.0511	66.0212	14.2323	14.0639	58.7336	22.9524	22.878	22.5447	53.93	56.4904	9.4147	10.2747	13.4498							59.4549
seg8	stderr of mean	0.3056	0.1805	0.1403	0.125	0.1759	0.1726	0.1757	0.2512	0.2443	0.2103	0.071148	0.4117	0.1674	0.3326	0.3694							0.4594
seg8	median	16.8931	11.2098	47.3274	66.68	9.9411	9.9009	54.9254	15.9124	15.8934	17.5451	55.029	54.5187	8.0281	4.3673	6.4447							58.1494
seg8	geometric mean	19.0313	12.4023	41.1407	60.0859	9.5191	9.4651	53.2227	17.4101	17.3755	19.5093	50.4518	50.0573	7.9135	4.978	5.7351							53.078
seg8	95% HPD lower	1.5884	0.248	9.4393	22.4572	0.00048289	0.00093011	19.4318	1.3489	1.5235	4.3635	16.061	14.0781	0.1574	0.00038547	9.274e-05							16.7253
seg8	95% HPD upper	70.8503	49.3051	72.8959	112.71	42.9315	42.5333	108.969	63.3688	63.2943	57.1845	86.6028	104.754	19.9494	41.4096	54.8465							108.096
seg8	auto-correlation time (ACT)	286050	227590	99439.2	35108.8	264950	266310	72799.3	276130	263420	281150	22632.1	377860	1060200	690480	564880							459570
seg8	effective sample size (ESS)	5034.13	6327.14	14481.4	41016	5434.98	5407.38	19780.7	5215.01	5466.54	5121.82	63627.4	3811.04	1358.24	2085.53	2549.24							3133.41
	Summary Statistic	16/e/PAK/Hazara/RSA_VAC/1960-06_height	2/w/RSA/RSA/RSA_VAC/1958-06_height	2/w/RSA/RSA/2RSA_vacc/1959-06_height	1/w/RSA/Natal/RSA_VAC/1958-06_height	6/w/RSA/Natal/VAC5011-60E/1958-06_height	6/w/RSA/Natal/RSA_VAC/1958-06_height	4/w/RSA/RSA/4RSA_vacc/1900-06_height	9/w/RSA/Transvaal/RSA_VAC/1942-06_height	9/w/RSA/Transvaal/9RSA_vacc/1942-06_height	1/w/RSA/Natal/RSA_REF/1958-06_height	3/w/CYP/Cyprus/01/1958-03_height	6/w/RSA/Underberg/P635/NA-NA_height	8/w/NA/NA/Intervetvacc30J07/NA-NA_height	11/w/NA/NA/11-REF/NA-NA_height	11/w/NA/NA/11-VAC/NA-NA_height							6/w/RSA/RSA/BT2-03/NA-NA_height
seg9	mean	31.7904	52.0811	52.8664	44.1817	10.8242	10.817	36.7647	18.3634	18.3747	19.4936	62.6744	76.9635	18.7775	4.1824	27.1095							60.9582
seg9	stderr of mean	0.2271	0.081004	0.05168	0.3984	0.1724	0.1749	0.2204	0.1946	0.1955	0.1211	0.078323	0.2616	0.2632	0.097984	0.4445							0.1987
seg9	median	28.3317	52.4588	53.1639	41.0691	7.1393	7.1629	36.6127	15.3172	15.2487	17.4859	63.3914	79.7733	16.7599	2.7342	22.119							60.5326
seg9	geometric mean	27.608	50.761	52.0145	38.4915	7.3149	7.3041	32.2373	14.9979	14.9996	17.838	60.588	72.2847	15.9369	2.8001	21.1045							54.8017
seg9	95% HPD lower	6.6199	27.8704	32.7932	6.7132	0.0015708	0.00032382	5.5678	0.8866	1.1876	4.503	30.4865	33.4908	2.4693	0.00088412	1.8732							18.0798
seg9	95% HPD upper	60.7473	74.6677	71.6158	87.1527	31.2566	31.3611	68.1469	43.5639	44.1124	37.6576	92.8268	113.999	40.3463	13.3986	66.0811							109.439
seg9	auto-correlation time (ACT)	145080	38107.4	23716.2	245450	224030	228970	119560	197730	195990	135190	19666.2	89211.5	448520	273980	403690							46362.3
seg9	effective sample size (ESS)	4962.93	18894.3	30359.4	2933.4	3213.83	3144.5	6022.31	3641.35	3673.74	5325.92	36611.6	8070.82	1605.3	2627.97	1783.59							15530.1
	Summary Statistic	16/e/PAK/Hazara/RSA_VAC/1960-06_height	2/w/RSA/RSA/RSA_VAC/1958-06_height	2/w/RSA/RSA/2RSA_vacc/1959-06_height	1/w/RSA/Natal/RSA_VAC/1958-06_height	6/w/RSA/Natal/VAC5011-60E/1958-06_height	6/w/RSA/Natal/RSA_VAC/1958-06_height	4/w/RSA/RSA/4RSA_vacc/1900-06_height	9/w/RSA/Transvaal/RSA_VAC/1942-06_height	9/w/RSA/Transvaal/9RSA_vacc/1942-06_height	1/w/RSA/Natal/RSA_REF/1958-06_height	3/w/CYP/Cyprus/01/1958-03_height	6/w/RSA/Underberg/P635/NA-NA_height	8/w/NA/NA/Intervetvacc30J07/NA-NA_height	11/w/NA/NA/11-REF/NA-NA_height	11/w/NA/NA/11-VAC/NA-NA_height							6/w/RSA/RSA/BT2-03/NA-NA_height
seg10	mean	32.3442	22.3719	36.4128	91.4443	55.8827	55.8866	42.5462	67.7704	67.6919	26.7551	69.2477	62.5081	7.5218	12.7854	14.8304							66.1182
seg10	stderr of mean	0.2202	0.184	0.1572	0.117	0.3444	0.3424	0.1288	0.1149	0.1147	0.1307	0.098441	0.2368	0.04237	0.6202	0.5773							0.2249
seg10	median	29.2411	16.7856	38.359	94.2056	52.5473	52.5848	39.7418	69.3111	69.1175	22.6538	68.3259	63.3088	6.3341	4.5079	6.0265							67.1626
seg10	geometric mean	26.1264	18.8866	32.1326	89.6091	52.0237	51.9622	38.8083	65.7723	65.7419	24.0555	67.2524	57.287	5.9058	5.5163	5.743							61.3054
seg10	95% HPD lower	5.2298	4.0417	8.4882	60.7884	18.3487	16.7474	12.5576	34.0949	34.5751	8.282	39.2089	18.3401	0.0017217	0.00019506	0.00015757							22.6489
seg10	95% HPD upper	65.1035	56.0046	60.5845	114	100.742	99.7287	80.6578	98.032	98.0619	55.7985	107.166	104.752	17.5226	59.7208	63.2005							108.534
seg10	auto-correlation time (ACT)	190060	224460	140810	73673.6	410620	400330	73910.8	89174.6	89637.8	140170	56014.4	148900	98331.5	1462800	1113400							139380
seg10	effective sample size (ESS)	7577.05	6415.76	10227.3	19546.8	3507.12	3597.24	19484	16149	16065.5	10274	25709.1	9671.73	14645.2	984.492	1293.42							10332

## Sheet: Rates
Segment	Summary Statistic	ucld.mean	ucld.stdev	meanRate	length of alignment	substitutions per segment per year	Sum of substitutions per genome per year
seg1	mean	0.00027881	1.077	0.0002417	3944	0.953265	3.83997
seg1	stderr of mean	3.8527e-06	0.0048049	3.7479e-06
seg1	median	0.00027168	1.0701	0.00023467
seg1	geometric mean	0.00027291	1.071	0.00023322
seg1	95% HPD lower	0.00017419	0.8639	0.00012877
seg1	95% HPD upper	0.00039791	1.3083	0.00037685
seg1	auto-correlation time (ACT)	6127000	2562800	4849900
seg1	effective sample size (ESS)	235.03	561.891	296.916
	Summary Statistic	ucld.mean	ucld.stdev	meanRate
seg2	mean	0.00023984	0.917	0.00016531	3032	0.50122
seg2	stderr of mean	3.8122e-06	0.0035665	3.7008e-06
seg2	median	0.00023623	0.9141	0.00016133
seg2	geometric mean	0.00023529	0.913	0.00016134
seg2	95% HPD lower	0.00015089	0.7495	9.8834e-05
seg2	95% HPD upper	0.00033301	1.0857	0.00023957
seg2	auto-correlation time (ACT)	11704000	3071100	18448000
seg2	effective sample size (ESS)	153.802	586.138	97.5754
seg3	Summary Statistic	ucld.mean	ucld.stdev	meanRate
seg3	mean	0.00027544	1.1837	0.00020431	2777	0.567369
seg3	stderr of mean	6.1624e-06	0.010014	4.3455e-06
seg3	median	0.00025822	1.175	0.00019616
seg3	geometric mean	0.00026107	1.1696	0.00019408
seg3	95% HPD lower	0.00012089	0.8266	8.605e-05
seg3	95% HPD upper	0.00045615	1.5395	0.00033471
seg3	auto-correlation time (ACT)	6229000	4327900	6244300
seg3	effective sample size (ESS)	231.19	332.74	230.624
seg4	Summary Statistic	ucld.mean	ucld.stdev	meanRate
seg4	mean	0.00027631	0.9824	0.00026605	1981	0.527045
seg4	stderr of mean	3.565e-06	0.0054014	4.6027e-06
seg4	median	0.00026958	0.976	0.00025861
seg4	geometric mean	0.00026874	0.9717	0.00025546
seg4	95% HPD lower	0.000156	0.7054	0.00012879
seg4	95% HPD upper	0.00040435	1.2696	0.00041786
seg4	auto-correlation time (ACT)	4220900	2004700	5370900
seg4	effective sample size (ESS)	341.164	718.325	268.115
seg5	Summary Statistic	ucld.mean	ucld.stdev	meanRate
seg5	mean	0.0002618	1.3702	0.00021305	1784	0.380081
seg5	stderr of mean	3.249e-06	0.0055883	4.4258e-06
seg5	median	0.00024997	1.3622	0.00020422
seg5	geometric mean	0.00025205	1.361	0.00020113
seg5	95% HPD lower	0.00013449	1.061	8.4984e-05
seg5	95% HPD upper	0.00041395	1.6867	0.00035492
seg5	auto-correlation time (ACT)	2713800	1757000	5315700
seg5	effective sample size (ESS)	530.622	819.573	270.899
	Summary Statistic	ucld.mean	ucld.stdev	meanRate
seg6	mean	0.00013237	0.6367	0.00010774	1665	0.179387
seg6	stderr of mean	1.5544e-06	0.0028058	1.3459e-06
seg6	median	0.00013008	0.6302	0.00010564
seg6	geometric mean	0.00012943	0.6284	0.00010505
seg6	95% HPD lower	8.117e-05	0.4435	6.1969e-05
seg6	95% HPD upper	0.00018993	0.8436	0.00015529
seg6	auto-correlation time (ACT)	4408500	1053000	4396700
seg6	effective sample size (ESS)	326.658	1367.58	327.536
	Summary Statistic	ucld.mean	ucld.stdev	meanRate
seg7	mean	0.00014735	1.1172	9.5894e-05	1162	0.111429
seg7	stderr of mean	7.1335e-06	0.021524	2.1645e-06
seg7	median	0.0001243	1.0709	8.9139e-05
seg7	geometric mean	0.00013065	1.0757	8.998e-05
seg7	95% HPD lower	4.9307e-05	0.5806	3.7742e-05
seg7	95% HPD upper	0.00030085	1.7532	0.00016692
seg7	auto-correlation time (ACT)	6957400	6658100	5193600
seg7	effective sample size (ESS)	206.977	216.28	277.27
	Summary Statistic	ucld.mean	ucld.stdev	meanRate
seg8	mean	0.00020358	0.9252	0.00022402	1127	0.252471
seg8	stderr of mean	4.2396e-06	0.011122	4.97e-06
seg8	median	0.00019468	0.9256	0.00021334
seg8	geometric mean	0.0001901	0.8918	0.00020666
seg8	95% HPD lower	6.4737e-05	0.4415	6.4219e-05
seg8	95% HPD upper	0.00034506	1.3891	0.00039292
seg8	auto-correlation time (ACT)	4504600	3144100	4462900
seg8	effective sample size (ESS)	319.675	458	322.665
	Summary Statistic	ucld.mean	ucld.stdev	meanRate
seg9	mean	0.00015795	0.3911	0.00016301	1056	0.172139
seg9	stderr of mean	2.2248e-06	0.0047171	2.4479e-06
seg9	median	0.00015253	0.3821	0.00015586
seg9	geometric mean	0.00015313	0.3695	0.00015702
seg9	95% HPD lower	8.8707e-05	0.1634	8.6276e-05
seg9	95% HPD upper	0.00023779	0.6427	0.00025542
seg9	auto-correlation time (ACT)	2243200	1045700	2048500
seg9	effective sample size (ESS)	320.98	688.515	351.484
	Summary Statistic	ucld.mean	ucld.stdev	meanRate
seg10	mean	0.00024853	0.726	0.00023705	825	0.195566
seg10	stderr of mean	1.6e-06	0.0038482	1.6274e-06
seg10	median	0.00024207	0.722	0.00022959
seg10	geometric mean	0.00024056	0.7018	0.00022812
seg10	95% HPD lower	0.00013412	0.376	0.0001209
seg10	95% HPD upper	0.00037615	1.0865	0.00036846
seg10	auto-correlation time (ACT)	896390	646240	871540
seg10	effective sample size (ESS)	1606.53	2228.39	1652.33
